# Supplementary material for: Proneotermes macondianus, a new drywood termite from Colombia and expanded distribution of Proneotermes in the Neotropics (Isoptera, Kalotermitidae)
Source: Zookeys. 2016 Oct 11;(623):43–60. doi: 10.3897/zookeys.623.9677 (PMC5096395; doi:10.3897/zookeys.623.9677)
Supplement: XML Treatment for Proneotermes macondianus [file zookeys.623.9677-treatment1.xml]

<!DOCTYPE tp:taxon-treatment
  PUBLIC "-//TaxonX//DTD Taxonomic Treatment Publishing DTD v0 20100105//EN" "tax-treatment-NSO.dtd">
<tp:taxon-treatment xmlns:tp="http://www.plazi.org/taxpub"><tp:treatment-meta><kwd-group><label>Taxon classification</label><kwd><named-content content-type="kingdom">Animalia</named-content></kwd><kwd><named-content content-type="order">Isoptera</named-content></kwd><kwd><named-content content-type="family">Kalotermitidae</named-content></kwd></kwd-group><mixed-citation publication-type="journal"><person-group><name><surname>Casalla</surname><given-names>Robin</given-names></name><name><surname>Scheffrahn</surname><given-names>Rudolf H.</given-names></name><name><surname>Korb</surname><given-names>Judith</given-names></name></person-group><article-title><italic><tp:taxon-name><tp:taxon-name-part taxon-name-part-type="genus">Proneotermes</tp:taxon-name-part> <tp:taxon-name-part taxon-name-part-type="species">macondianus</tp:taxon-name-part></tp:taxon-name></italic>, a new drywood termite from Colombia and expanded distribution of <italic><tp:taxon-name><tp:taxon-name-part taxon-name-part-type="genus">Proneotermes</tp:taxon-name-part></tp:taxon-name></italic> in the Neotropics (<tp:taxon-name><tp:taxon-name-part taxon-name-part-type="order">Isoptera</tp:taxon-name-part></tp:taxon-name>, <tp:taxon-name><tp:taxon-name-part taxon-name-part-type="family">Kalotermitidae</tp:taxon-name-part></tp:taxon-name>)</article-title><source>Zookeys</source><day>11</day><month>10</month><year>2016</year><volume>2016</volume><issue>623</issue><fpage>43</fpage><lpage>60</lpage><pub-id pub-id-type="doi">10.3897/zookeys.623.9677</pub-id></mixed-citation></tp:treatment-meta><tp:nomenclature><tp:taxon-name>
              <tp:taxon-name-part taxon-name-part-type="genus">Proneotermes</tp:taxon-name-part>
              <tp:taxon-name-part taxon-name-part-type="species">macondianus</tp:taxon-name-part>
              <object-id xmlns:xlink="http://www.w3.org/1999/xlink" content-type="zoobank" xlink:type="simple">http://zoobank.org/AB0F7282-534A-448D-AC80-86E697A18E9E</object-id>
            </tp:taxon-name><tp:taxon-status xmlns:xlink="http://www.w3.org/1999/xlink" xlink:type="simple">sp. n.</tp:taxon-status></tp:nomenclature><tp:treatment-sec sec-type="diagnosis" id="SECID0EX2AE"><title>Diagnosis.</title><p>The <italic><tp:taxon-name><tp:taxon-name-part taxon-name-part-type="genus">Proneotermes</tp:taxon-name-part> <tp:taxon-name-part taxon-name-part-type="species">macondianus</tp:taxon-name-part></tp:taxon-name></italic> soldier is smaller and the head capsule lighter than those of <italic><tp:taxon-name><tp:taxon-name-part taxon-name-part-type="genus">Proneotermes</tp:taxon-name-part> <tp:taxon-name-part taxon-name-part-type="species">latifrons</tp:taxon-name-part></tp:taxon-name></italic> and <italic><tp:taxon-name><tp:taxon-name-part taxon-name-part-type="genus">Proneotermes</tp:taxon-name-part> <tp:taxon-name-part taxon-name-part-type="species">perezi</tp:taxon-name-part></tp:taxon-name></italic>. In <italic><tp:taxon-name><tp:taxon-name-part taxon-name-part-type="genus">Proneotermes</tp:taxon-name-part> <tp:taxon-name-part taxon-name-part-type="species">macondianus</tp:taxon-name-part></tp:taxon-name></italic>, the lateral margins of the genal horns angle outward from the sides of the head capsule while, in the other two species, the lateral margins of the genal horns remain in line with the head capsule. The mandibular humps of <italic><tp:taxon-name><tp:taxon-name-part taxon-name-part-type="genus">Proneotermes</tp:taxon-name-part> <tp:taxon-name-part taxon-name-part-type="species">macondianus</tp:taxon-name-part></tp:taxon-name></italic> are more pronounced and rounded than in <italic><tp:taxon-name><tp:taxon-name-part taxon-name-part-type="genus">Proneotermes</tp:taxon-name-part> <tp:taxon-name-part taxon-name-part-type="species">latifrons</tp:taxon-name-part></tp:taxon-name></italic> and <italic><tp:taxon-name><tp:taxon-name-part taxon-name-part-type="genus">Proneotermes</tp:taxon-name-part> <tp:taxon-name-part taxon-name-part-type="species">perezi</tp:taxon-name-part></tp:taxon-name></italic>. Both <italic><tp:taxon-name><tp:taxon-name-part taxon-name-part-type="genus">Proneotermes</tp:taxon-name-part> <tp:taxon-name-part taxon-name-part-type="species">latifrons</tp:taxon-name-part></tp:taxon-name></italic> and <italic><tp:taxon-name><tp:taxon-name-part taxon-name-part-type="genus">Proneotermes</tp:taxon-name-part> <tp:taxon-name-part taxon-name-part-type="species">perezi</tp:taxon-name-part></tp:taxon-name></italic> have more robust rugosity on the frons than <italic><tp:taxon-name><tp:taxon-name-part taxon-name-part-type="genus">Proneotermes</tp:taxon-name-part> <tp:taxon-name-part taxon-name-part-type="species">macondianus</tp:taxon-name-part></tp:taxon-name></italic>. The imago of <italic><tp:taxon-name><tp:taxon-name-part taxon-name-part-type="genus">Proneotermes</tp:taxon-name-part> <tp:taxon-name-part taxon-name-part-type="species">macondianus</tp:taxon-name-part></tp:taxon-name></italic> is smaller and has much shorter, wider, darker, and more punctate wings than that of <italic><tp:taxon-name><tp:taxon-name-part taxon-name-part-type="genus">Proneotermes</tp:taxon-name-part> <tp:taxon-name-part taxon-name-part-type="species">perezi</tp:taxon-name-part></tp:taxon-name></italic>.</p></tp:treatment-sec><tp:treatment-sec sec-type="description" id="SECID0EV6AE"><title>Description.</title><p>Imago (Figs <xref ref-type="fig" rid="F2">2</xref>, <xref ref-type="fig" rid="F3">3A</xref>, Table <xref ref-type="table" rid="T2">2</xref>). Head dorsal view: yellowish weakly trapezoidal, eyes moderately protruding and small, diameter 0.30 mm (Fig. <xref ref-type="fig" rid="F2">2A–B</xref>). Ocellus oval and almost touching eye (Fig. <xref ref-type="fig" rid="F2">2B</xref>). Antenna with 15 articles. Pronotum broader than head (Fig. <xref ref-type="fig" rid="F2">2A</xref>). Forewing with all major veins running parallel; subcosta running from suture to costal margin about 1/5 length of wing, radius to 1/3 wing length, radial sector with 4-6 branches, media less sclerotized than anterior veins, and cubitus unsclerotized Wings brownish, especially near scale suture, membrane nodular; unusually wide and relatively short. Fore wing with a very long suture line margin; scale much darker that body pigmentation (Fig. <xref ref-type="fig" rid="F3">3A</xref>). Measurements are reported in Table <xref ref-type="table" rid="T2">2</xref>.</p><fig id="F2" position="float" orientation="portrait"><label>Figure 2.</label><caption><p>
          <italic><tp:taxon-name><tp:taxon-name-part taxon-name-part-type="genus">Proneotermes</tp:taxon-name-part> <tp:taxon-name-part taxon-name-part-type="species">macondianus</tp:taxon-name-part></tp:taxon-name></italic> sp. n. imago: <bold>A</bold> Head in dorsal <bold>B</bold> lateral, and <bold>C</bold> whole body in lateral. Scale bars: 0.5 mm.</p></caption><graphic xmlns:xlink="http://www.w3.org/1999/xlink" xlink:href="zookeys-623-043-g002.jpg" position="float" orientation="portrait" xlink:type="simple" id="oo_106014.jpg"/></fig><fig id="F3" position="float" orientation="portrait"><label>Figure 3.</label><caption><p><italic><tp:taxon-name><tp:taxon-name-part taxon-name-part-type="genus">Proneotermes</tp:taxon-name-part> <tp:taxon-name-part taxon-name-part-type="species">macondianus</tp:taxon-name-part></tp:taxon-name></italic> sp. n. Alate: <bold>A</bold> fore- and hindwing, scale bar: 5 mm. Soldier: <bold>B</bold> mandibles, scale bar: 1 mm.</p></caption><graphic xmlns:xlink="http://www.w3.org/1999/xlink" xlink:href="zookeys-623-043-g003.jpg" position="float" orientation="portrait" xlink:type="simple" id="oo_106015.jpg"/></fig><table-wrap id="T2" position="float" orientation="portrait"><label>Table 2.</label><caption><p>Morphometrical measurements for <italic><tp:taxon-name><tp:taxon-name-part taxon-name-part-type="genus">Proneotermes</tp:taxon-name-part> <tp:taxon-name-part taxon-name-part-type="species">macondianus</tp:taxon-name-part></tp:taxon-name></italic> sp. n. imagoes.</p></caption><table id="TID0EFYAG" rules="all"><tbody><tr><th rowspan="1" colspan="1">No.</th><th rowspan="1" colspan="1">Measurements in mm (n = 10).</th><th rowspan="1" colspan="1">Mean</th><th rowspan="1" colspan="1">SD</th><th rowspan="1" colspan="1">Range</th></tr><tr><td rowspan="1" colspan="1">1</td><td rowspan="1" colspan="1">Head length with labrum</td><td rowspan="1" colspan="1">1.28</td><td rowspan="1" colspan="1">0.06</td><td rowspan="1" colspan="1">1.18–1.35</td></tr><tr><td rowspan="1" colspan="1">2</td><td rowspan="1" colspan="1">Head length to postclypeus</td><td rowspan="1" colspan="1">1.14</td><td rowspan="1" colspan="1">0.04</td><td rowspan="1" colspan="1">1.06–1.19</td></tr><tr><td rowspan="1" colspan="1">3</td><td rowspan="1" colspan="1">Head width, maximum at eyes</td><td rowspan="1" colspan="1">0.95</td><td rowspan="1" colspan="1">0.04</td><td rowspan="1" colspan="1">0.88–1.01</td></tr><tr><td rowspan="1" colspan="1">4</td><td rowspan="1" colspan="1">Eye diameter, maximum</td><td rowspan="1" colspan="1">0.30</td><td rowspan="1" colspan="1">0.02</td><td rowspan="1" colspan="1">0.26–0.31</td></tr><tr><td rowspan="1" colspan="1">5</td><td rowspan="1" colspan="1">Eye to head base, minimum</td><td rowspan="1" colspan="1">0.14</td><td rowspan="1" colspan="1">0.01</td><td rowspan="1" colspan="1">0.12–0.16</td></tr><tr><td rowspan="1" colspan="1">6</td><td rowspan="1" colspan="1">Ocellus diameter</td><td rowspan="1" colspan="1">0.11</td><td rowspan="1" colspan="1">0.02</td><td rowspan="1" colspan="1">0.09–0.13</td></tr><tr><td rowspan="1" colspan="1">7</td><td rowspan="1" colspan="1">Pronotum maximum width</td><td rowspan="1" colspan="1">1.05</td><td rowspan="1" colspan="1">0.05</td><td rowspan="1" colspan="1">0.94–1.13</td></tr><tr><td rowspan="1" colspan="1">8</td><td rowspan="1" colspan="1">Pronotum maximum length</td><td rowspan="1" colspan="1">0.66</td><td rowspan="1" colspan="1">0.02</td><td rowspan="1" colspan="1">0.63–0.69</td></tr><tr><td rowspan="1" colspan="1">9</td><td rowspan="1" colspan="1">Total length without wings</td><td rowspan="1" colspan="1">5.45</td><td rowspan="1" colspan="1">0.33</td><td rowspan="1" colspan="1">5.04–5.87</td></tr><tr><td rowspan="1" colspan="1">10</td><td rowspan="1" colspan="1">Total length with wings (n = 1)</td><td rowspan="1" colspan="1">7.52</td><td rowspan="1" colspan="1">-</td><td rowspan="1" colspan="1">-</td></tr><tr><td rowspan="1" colspan="1">11</td><td rowspan="1" colspan="1">Fore wing length to suture (n = 1)</td><td rowspan="1" colspan="1">5.24</td><td rowspan="1" colspan="1">-</td><td rowspan="1" colspan="1">-</td></tr><tr><td rowspan="1" colspan="1">12</td><td rowspan="1" colspan="1">Fore wing maximum width (n = 1)</td><td rowspan="1" colspan="1">1.63</td><td rowspan="1" colspan="1">-</td><td rowspan="1" colspan="1">-</td></tr><tr><td rowspan="1" colspan="1">13</td><td rowspan="1" colspan="1">No. antennal articulations</td><td rowspan="1" colspan="1">9</td><td rowspan="1" colspan="1">2.4</td><td rowspan="1" colspan="1">7–15</td></tr></tbody></table></table-wrap><p><bold>Soldier</bold> (Figs <xref ref-type="fig" rid="F3">3B</xref>, <xref ref-type="fig" rid="F4">4</xref>, Table <xref ref-type="table" rid="T3">3</xref>). Head in dorsal view with postclypeus almost black, grading to ferruginous orange near frontal flange, and yellow at occiput (Fig. <xref ref-type="fig" rid="F4">4A</xref>). Dorsal view with head elongate and sides parallel, frons wide and shallow and faint frontal flange (Fig. <xref ref-type="fig" rid="F4">4B</xref>). Eye spots distinct, unpigmented. Mandibles completely black (Fig. <xref ref-type="fig" rid="F3">3B</xref>, <xref ref-type="fig" rid="F4">4A–C</xref>). Pronotum yellowish with anterior borders brown. Frons angles below vertex approx. 43°. Rugosity vestigial on the frons or vertex regions of the head. Frontal horns robust and project towards the front (Fig. <xref ref-type="fig" rid="F4">4A</xref>). Genal horns prominent in dorsal view, angled antero-laterally about 45°. Mandible tips bend about 60-65° from longitudinal axis of mandibular blade, prominent dentition, with rounded and pronounced mandibular humps: left hump larger than right (Figs <xref ref-type="fig" rid="F3">3B</xref>, <xref ref-type="fig" rid="F4">4A</xref>). Postmentum somewhat constricted in middle, as cup-shaped (Fig. <xref ref-type="fig" rid="F4">4C</xref>). Third antennal article enlarged and sclerotized, formula 2&lt;3&gt;4=5=6 and 11 articles. Pronotum as broad as <!--PageBreak-->head; anterior emarginate. Measurements are reported in Table <xref ref-type="table" rid="T3">3</xref>. The soldiers from the Tayrona National Park (Santa Marta, Magdalena) showed slightly darker coloration than those from the samples sites at El Ceibal (Santa Catalina, Bolívar) and Colosó (Colosó, Sucre).</p><fig id="F4" position="float" orientation="portrait"><label>Figure 4.</label><caption><p>Soldier heads of <italic><tp:taxon-name><tp:taxon-name-part taxon-name-part-type="genus">Proneotermes</tp:taxon-name-part> <tp:taxon-name-part taxon-name-part-type="species">macondianus</tp:taxon-name-part></tp:taxon-name></italic> sp. n. (<bold>A–C</bold>), <italic><tp:taxon-name><tp:taxon-name-part taxon-name-part-type="genus">Proneotermes</tp:taxon-name-part> <tp:taxon-name-part taxon-name-part-type="species">latifrons</tp:taxon-name-part></tp:taxon-name></italic> (<bold>D–F</bold>), <italic><tp:taxon-name><tp:taxon-name-part taxon-name-part-type="genus">Proneotermes</tp:taxon-name-part> <tp:taxon-name-part taxon-name-part-type="species">perezi</tp:taxon-name-part></tp:taxon-name></italic> (<bold>G–I</bold>). Head in dorsal (<bold>A, D, G</bold>), lateral (<bold>B, E, H</bold>) and ventral position (<bold>C, F, I</bold>). Arrow in 4C denote genal horn projected prominently in <italic><tp:taxon-name><tp:taxon-name-part taxon-name-part-type="genus">Proneotermes</tp:taxon-name-part> <tp:taxon-name-part taxon-name-part-type="species">macondianus</tp:taxon-name-part></tp:taxon-name></italic> sp. n. Scale bars: 1 mm.</p></caption><graphic xmlns:xlink="http://www.w3.org/1999/xlink" xlink:href="zookeys-623-043-g004.jpg" position="float" orientation="portrait" xlink:type="simple" id="oo_106017.jpg"/></fig><table-wrap id="T3" position="float" orientation="portrait"><label>Table 3.</label><caption><p>Morphometrical measurements for <italic><tp:taxon-name><tp:taxon-name-part taxon-name-part-type="genus">Proneotermes</tp:taxon-name-part> <tp:taxon-name-part taxon-name-part-type="species">macondianus</tp:taxon-name-part></tp:taxon-name></italic> sp. n. soldiers.</p></caption><table id="TID0EGDBG" rules="all"><tbody><tr><th rowspan="1" colspan="1">No.</th><th rowspan="1" colspan="1">Measurements in mm (n = 11).</th><th rowspan="1" colspan="1">Mean</th><th rowspan="1" colspan="1">SD</th><th rowspan="1" colspan="1">Range</th></tr><tr><td rowspan="1" colspan="1">1</td><td rowspan="1" colspan="1">Head length to tip of mandibles</td><td rowspan="1" colspan="1">2.75</td><td rowspan="1" colspan="1">0.11</td><td rowspan="1" colspan="1">2.50–2.95</td></tr><tr><td rowspan="1" colspan="1">2</td><td rowspan="1" colspan="1">Head length to frontal horns</td><td rowspan="1" colspan="1">1.72</td><td rowspan="1" colspan="1">0.10</td><td rowspan="1" colspan="1">1.54–1.90</td></tr><tr><td rowspan="1" colspan="1">3</td><td rowspan="1" colspan="1">Frontal flange width</td><td rowspan="1" colspan="1">1.03</td><td rowspan="1" colspan="1">0.04</td><td rowspan="1" colspan="1">0.92–1.08</td></tr><tr><td rowspan="1" colspan="1">4</td><td rowspan="1" colspan="1">Genal horns outside span</td><td rowspan="1" colspan="1">1.12</td><td rowspan="1" colspan="1">0.05</td><td rowspan="1" colspan="1">1.02–1.19</td></tr><tr><td rowspan="1" colspan="1">5</td><td rowspan="1" colspan="1">Head width max.</td><td rowspan="1" colspan="1">1.23</td><td rowspan="1" colspan="1">0.06</td><td rowspan="1" colspan="1">1.14–1.32</td></tr><tr><td rowspan="1" colspan="1">6</td><td rowspan="1" colspan="1">Head height excluding postmentum</td><td rowspan="1" colspan="1">0.99</td><td rowspan="1" colspan="1">0.06</td><td rowspan="1" colspan="1">0.85–1.08</td></tr><tr><td rowspan="1" colspan="1">7</td><td rowspan="1" colspan="1">Pronotum max. width</td><td rowspan="1" colspan="1">1.19</td><td rowspan="1" colspan="1">0.07</td><td rowspan="1" colspan="1">1.05–1.27</td></tr><tr><td rowspan="1" colspan="1">8</td><td rowspan="1" colspan="1">Pronotum max. length</td><td rowspan="1" colspan="1">0.82</td><td rowspan="1" colspan="1">0.05</td><td rowspan="1" colspan="1">0.73–0.87</td></tr><tr><td rowspan="1" colspan="1">9</td><td rowspan="1" colspan="1">Left mandible length, tip to ventral condyle (n = 1)</td><td rowspan="1" colspan="1">1.10</td><td rowspan="1" colspan="1">-</td><td rowspan="1" colspan="1">-</td></tr><tr><td rowspan="1" colspan="1">10</td><td rowspan="1" colspan="1">Total length</td><td rowspan="1" colspan="1">6.57</td><td rowspan="1" colspan="1">0.44</td><td rowspan="1" colspan="1">5.43–6.98</td></tr><tr><td rowspan="1" colspan="1">11</td><td rowspan="1" colspan="1">No. antennal articulations</td><td rowspan="1" colspan="1">11</td><td rowspan="1" colspan="1">0.7</td><td rowspan="1" colspan="1">10–12</td></tr></tbody></table></table-wrap></tp:treatment-sec><tp:treatment-sec sec-type="Genetic analysis" id="SECID0EZUAG"><title>Genetic analysis.</title><p>The <abbrev xmlns:xlink="http://www.w3.org/1999/xlink" xlink:title="cytochrome oxidase II" id="ABBRID0E6UAG" xlink:type="simple">COII</abbrev>, 12S, and 16S sequences obtained in this study are deposited in GenBank under accession numbers <ext-link xmlns:xlink="http://www.w3.org/1999/xlink" ext-link-type="gen" xlink:href="KX267090" xlink:type="simple">KX267090</ext-link>-<ext-link xmlns:xlink="http://www.w3.org/1999/xlink" ext-link-type="gen" xlink:href="KX267098" xlink:type="simple">KX267098</ext-link> (Table <xref ref-type="table" rid="T1">1</xref>). The combined <abbrev xmlns:xlink="http://www.w3.org/1999/xlink" xlink:title="cytochrome oxidase II" id="ABBRID0ERVAG" xlink:type="simple">COII</abbrev>, 12S, and 16S nucleotide data of three different haplotypes of <italic><tp:taxon-name><tp:taxon-name-part taxon-name-part-type="genus">Proneotermes</tp:taxon-name-part> <tp:taxon-name-part taxon-name-part-type="species">macondianus</tp:taxon-name-part></tp:taxon-name></italic> from the northern Colombian coast (separated ~200 km from each other) revealed genetic distances of about 2.5% (<italic>p</italic>-distance, SE 0.004; 38bp / 1488bp) <!--PageBreak-->(Table <xref ref-type="table" rid="T4">4</xref>). Our Bayesian phylogenetic tree shows more than 74% <abbrev xmlns:xlink="http://www.w3.org/1999/xlink" id="ABBRID0EHWAG" xlink:type="simple"><def><p>Bayesian Posterior Probability </p></def>(BPP)</abbrev> support for all nodes (Fig. <xref ref-type="fig" rid="F5">5</xref>). The <abbrev xmlns:xlink="http://www.w3.org/1999/xlink" xlink:title="cytochrome oxidase II" id="ABBRID0ERWAG" xlink:type="simple">COII</abbrev> based tree suggests that <italic><tp:taxon-name><tp:taxon-name-part taxon-name-part-type="genus">Proneotermes</tp:taxon-name-part></tp:taxon-name></italic> is the sister taxon to a cluster consisting of [(<italic><tp:taxon-name><tp:taxon-name-part taxon-name-part-type="genus">Marginitermes</tp:taxon-name-part></tp:taxon-name></italic> + <italic><tp:taxon-name><tp:taxon-name-part taxon-name-part-type="genus">Epicalotermes</tp:taxon-name-part></tp:taxon-name></italic>) + <italic><tp:taxon-name><tp:taxon-name-part taxon-name-part-type="genus">Bifiditermes</tp:taxon-name-part></tp:taxon-name></italic>] + [(<italic><tp:taxon-name><tp:taxon-name-part taxon-name-part-type="genus">Cryptotermes</tp:taxon-name-part></tp:taxon-name></italic> + <italic><tp:taxon-name><tp:taxon-name-part taxon-name-part-type="genus">Procrypotermes</tp:taxon-name-part></tp:taxon-name></italic>) + <italic><tp:taxon-name><tp:taxon-name-part taxon-name-part-type="genus">Incisitermes</tp:taxon-name-part></tp:taxon-name></italic>]. Since Kalotermitid sequences for 12S and 16S were very sparse in public databases such as The <abbrev xmlns:xlink="http://www.w3.org/1999/xlink" id="ABBRID0EGYAG" xlink:type="simple"><def><p>Barcode of Life Data Systems </p></def>(BOLD)</abbrev> or <abbrev xmlns:xlink="http://www.w3.org/1999/xlink" xlink:title="National Center for Biotechnology Information" id="ABBRID0EMYAG" xlink:type="simple">NCBI</abbrev>, we only used <abbrev xmlns:xlink="http://www.w3.org/1999/xlink" xlink:title="cytochrome oxidase II" id="ABBRID0EQYAG" xlink:type="simple">COII</abbrev> to estimate genetic distances between species and for phylogenetic tree inference. Inter-generic <abbrev xmlns:xlink="http://www.w3.org/1999/xlink" xlink:title="cytochrome oxidase II" id="ABBRID0EUYAG" xlink:type="simple">COII</abbrev> <italic>p</italic>-distances for available genera (Table <xref ref-type="table" rid="T5">5</xref>) showed that <italic><tp:taxon-name><tp:taxon-name-part taxon-name-part-type="genus">Bifiditermes</tp:taxon-name-part></tp:taxon-name></italic> is closest to <italic><tp:taxon-name><tp:taxon-name-part taxon-name-part-type="genus">Proneotermes</tp:taxon-name-part></tp:taxon-name></italic> (0.153 SE 0.015).</p><fig id="F5" position="float" orientation="portrait"><label>Figure 5.</label><caption><p>Bayesian inference tree, inferred with MRBAYES from <abbrev xmlns:xlink="http://www.w3.org/1999/xlink" xlink:title="cytochrome oxidase II" id="ABBRID0EUZAG" xlink:type="simple">COII</abbrev> sequence data (nodes show posterior probability support). <tp:taxon-name><tp:taxon-name-part taxon-name-part-type="family">Kalotermitidae</tp:taxon-name-part></tp:taxon-name> distribution (X), Species distribution known (O), unknown (?) and established introductions from other regions (I). Neartic = Nea, Neotropic = Neo, Ethiopian = Eth, Paleartic = Pal, Oriental = Ori, Australian = Aus, Papuan = Pap. Distribution based on <xref ref-type="bibr" rid="B13">Krishna et al. 2013</xref>.</p></caption><graphic xmlns:xlink="http://www.w3.org/1999/xlink" xlink:href="zookeys-623-043-g005.jpg" position="float" orientation="portrait" xlink:type="simple" id="oo_106019.jpg"/></fig><table-wrap id="T4" position="float" orientation="portrait"><label>Table 4.</label><caption><p>Nucleotide distances for combined analysis of <abbrev xmlns:xlink="http://www.w3.org/1999/xlink" xlink:title="cytochrome oxidase II" id="ABBRID0EP1AG" xlink:type="simple">COII</abbrev>, 12S rDNA and 16S rDNA genes between localities of <italic><tp:taxon-name><tp:taxon-name-part taxon-name-part-type="genus">Proneotermes</tp:taxon-name-part> <tp:taxon-name-part taxon-name-part-type="species">macondianus</tp:taxon-name-part></tp:taxon-name></italic> sp. n. (<italic>p</italic>-distance). Standard error estimates are shown above the diagonal.</p></caption><table id="TID0ECOBG" rules="all"><tbody><tr><th rowspan="1" colspan="1">No.</th><th rowspan="1" colspan="1">Species (n = number of sequenced specimens)</th><th rowspan="1" colspan="1">Localities</th><th rowspan="1" colspan="1">
                      <abbrev xmlns:xlink="http://www.w3.org/1999/xlink" xlink:title="El Ceibal (Santa Catalina, Bolívar)" id="ABBRID0ER2AG" xlink:type="simple">CE</abbrev>
                    </th><th rowspan="1" colspan="1">
                      <abbrev xmlns:xlink="http://www.w3.org/1999/xlink" xlink:title="Los Primates (Colosó, Sucre)" id="ABBRID0EZ2AG" xlink:type="simple">CO</abbrev>
                    </th><th rowspan="1" colspan="1">
                      <abbrev xmlns:xlink="http://www.w3.org/1999/xlink" xlink:title="Parque Tayrona (Santa Marta, Magdalena)" id="ABBRID0EB3AG" xlink:type="simple">PT</abbrev>
                    </th></tr><tr><td rowspan="1" colspan="1">1</td><td rowspan="1" colspan="1">
              <italic><tp:taxon-name><tp:taxon-name-part taxon-name-part-type="genus">Proneotermes</tp:taxon-name-part> <tp:taxon-name-part taxon-name-part-type="species">macondianus</tp:taxon-name-part></tp:taxon-name></italic> n = 1</td><td rowspan="1" colspan="1">
                      <abbrev xmlns:xlink="http://www.w3.org/1999/xlink" xlink:title="El Ceibal (Santa Catalina, Bolívar)" id="ABBRID0E23AG" xlink:type="simple">CE</abbrev>
                    </td><td rowspan="1" colspan="1"/><td rowspan="1" colspan="1">0.002</td><td rowspan="1" colspan="1">0.004</td></tr><tr><td rowspan="1" colspan="1">2</td><td rowspan="1" colspan="1">
              <italic><tp:taxon-name><tp:taxon-name-part taxon-name-part-type="genus">Proneotermes</tp:taxon-name-part> <tp:taxon-name-part taxon-name-part-type="species">macondianus</tp:taxon-name-part></tp:taxon-name></italic> n = 4</td><td rowspan="1" colspan="1">
                      <abbrev xmlns:xlink="http://www.w3.org/1999/xlink" xlink:title="Los Primates (Colosó, Sucre)" id="ABBRID0E54AG" xlink:type="simple">CO</abbrev>
                    </td><td rowspan="1" colspan="1">0.004</td><td rowspan="1" colspan="1"/><td rowspan="1" colspan="1">0.004</td></tr><tr><td rowspan="1" colspan="1">3</td><td rowspan="1" colspan="1">
              <italic><tp:taxon-name><tp:taxon-name-part taxon-name-part-type="genus">Proneotermes</tp:taxon-name-part> <tp:taxon-name-part taxon-name-part-type="species">macondianus</tp:taxon-name-part></tp:taxon-name></italic> n = 1</td><td rowspan="1" colspan="1">
                      <abbrev xmlns:xlink="http://www.w3.org/1999/xlink" xlink:title="Parque Tayrona (Santa Marta, Magdalena)" id="ABBRID0EB6AG" xlink:type="simple">PT</abbrev>
                    </td><td rowspan="1" colspan="1">0.024</td><td rowspan="1" colspan="1">0.025</td><td rowspan="1" colspan="1"/></tr></tbody></table><table-wrap-foot><fn><p>Samples localites: <abbrev xmlns:xlink="http://www.w3.org/1999/xlink" id="ABBRID0ES6AG" xlink:type="simple">CE<def><p> = El Ceibal (Santa Catalina, Bolívar)</p></def></abbrev>, <abbrev xmlns:xlink="http://www.w3.org/1999/xlink" id="ABBRID0EY6AG" xlink:type="simple">CO<def><p>   = Los <tp:taxon-name><tp:taxon-name-part taxon-name-part-type="order">Primates</tp:taxon-name-part></tp:taxon-name> (Colosó, Sucre)</p></def></abbrev>, <abbrev xmlns:xlink="http://www.w3.org/1999/xlink" id="ABBRID0EEABG" xlink:type="simple">PT<def><p> = Parque Tayrona (Santa Marta, Magdalena)</p></def></abbrev></p></fn></table-wrap-foot></table-wrap><table-wrap id="T5" position="float" orientation="portrait"><label>Table 5.</label><caption><p>Nucleotide distances for <abbrev xmlns:xlink="http://www.w3.org/1999/xlink" xlink:title="cytochrome oxidase II" id="ABBRID0ESABG" xlink:type="simple">COII</abbrev> sequences between sample localities <italic><tp:taxon-name><tp:taxon-name-part taxon-name-part-type="genus">Proneotermes</tp:taxon-name-part> <tp:taxon-name-part taxon-name-part-type="species">macondianus</tp:taxon-name-part></tp:taxon-name></italic> sp. n, the cockroach <italic><tp:taxon-name><tp:taxon-name-part taxon-name-part-type="genus">Cryptocercus</tp:taxon-name-part> <tp:taxon-name-part taxon-name-part-type="species">punctulatus</tp:taxon-name-part></tp:taxon-name></italic> and different <tp:taxon-name><tp:taxon-name-part taxon-name-part-type="family">Kalotermitidae</tp:taxon-name-part></tp:taxon-name> (<italic>p</italic>-distance). Standard error estimates are shown above the diagonal.</p></caption><table id="TID0ECUBG" rules="all"><tbody><tr><th rowspan="1" colspan="1">No.</th><th rowspan="1" colspan="1">Specie</th><th rowspan="1" colspan="1">1</th><th rowspan="1" colspan="1">2</th><th rowspan="1" colspan="1">3</th><th rowspan="1" colspan="1">4</th><th rowspan="1" colspan="1">5</th><th rowspan="1" colspan="1">6</th><th rowspan="1" colspan="1">7</th><th rowspan="1" colspan="1">8</th><th rowspan="1" colspan="1">9</th><th rowspan="1" colspan="1">10</th><th rowspan="1" colspan="1">11</th><th rowspan="1" colspan="1">12</th><th rowspan="1" colspan="1">13</th><th rowspan="1" colspan="1">14</th><th rowspan="1" colspan="1">15</th><th rowspan="1" colspan="1">16</th></tr><tr><td rowspan="1" colspan="1">1</td><td rowspan="1" colspan="1">
                      <tp:taxon-name><tp:taxon-name-part taxon-name-part-type="genus">Proneotermes</tp:taxon-name-part> <tp:taxon-name-part taxon-name-part-type="species">macondianus</tp:taxon-name-part></tp:taxon-name> <abbrev xmlns:xlink="http://www.w3.org/1999/xlink" xlink:title="El Ceibal (Santa Catalina, Bolívar)" id="ABBRID0E4DBG" xlink:type="simple">CE</abbrev>* <ext-link xmlns:xlink="http://www.w3.org/1999/xlink" ext-link-type="gen" xlink:href="KX267097" xlink:type="simple">KX267097</ext-link></td><td rowspan="1" colspan="1"/><td rowspan="1" colspan="1">0.003</td><td rowspan="1" colspan="1">0.008</td><td rowspan="1" colspan="1">0.015</td><td rowspan="1" colspan="1">0.016</td><td rowspan="1" colspan="1">0.016</td><td rowspan="1" colspan="1">0.016</td><td rowspan="1" colspan="1">0.017</td><td rowspan="1" colspan="1">0.017</td><td rowspan="1" colspan="1">0.016</td><td rowspan="1" colspan="1">0.017</td><td rowspan="1" colspan="1">0.016</td><td rowspan="1" colspan="1">0.017</td><td rowspan="1" colspan="1">0.018</td><td rowspan="1" colspan="1">0.017</td><td rowspan="1" colspan="1">0.022</td></tr><tr><td rowspan="1" colspan="1">2</td><td rowspan="1" colspan="1">
                      <tp:taxon-name><tp:taxon-name-part taxon-name-part-type="genus">Proneotermes</tp:taxon-name-part> <tp:taxon-name-part taxon-name-part-type="species">macondianus</tp:taxon-name-part></tp:taxon-name> <abbrev xmlns:xlink="http://www.w3.org/1999/xlink" xlink:title="Los Primates (Colosó, Sucre)" id="ABBRID0EGGBG" xlink:type="simple">CO</abbrev>** <ext-link xmlns:xlink="http://www.w3.org/1999/xlink" ext-link-type="gen" xlink:href="KX267098" xlink:type="simple">KX267098</ext-link></td><td rowspan="1" colspan="1">0.007</td><td rowspan="1" colspan="1"/><td rowspan="1" colspan="1">0.008</td><td rowspan="1" colspan="1">0.015</td><td rowspan="1" colspan="1">0.016</td><td rowspan="1" colspan="1">0.017</td><td rowspan="1" colspan="1">0.016</td><td rowspan="1" colspan="1">0.017</td><td rowspan="1" colspan="1">0.017</td><td rowspan="1" colspan="1">0.016</td><td rowspan="1" colspan="1">0.016</td><td rowspan="1" colspan="1">0.016</td><td rowspan="1" colspan="1">0.017</td><td rowspan="1" colspan="1">0.017</td><td rowspan="1" colspan="1">0.017</td><td rowspan="1" colspan="1">0.022</td></tr><tr><td rowspan="1" colspan="1">3</td><td rowspan="1" colspan="1">
                      <tp:taxon-name><tp:taxon-name-part taxon-name-part-type="genus">Proneotermes</tp:taxon-name-part> <tp:taxon-name-part taxon-name-part-type="species">macondianus</tp:taxon-name-part></tp:taxon-name> <abbrev xmlns:xlink="http://www.w3.org/1999/xlink" xlink:title="Parque Tayrona (Santa Marta, Magdalena)" id="ABBRID0EPIBG" xlink:type="simple">PT</abbrev>*** <ext-link xmlns:xlink="http://www.w3.org/1999/xlink" ext-link-type="gen" xlink:href="KX267096" xlink:type="simple">KX267096</ext-link></td><td rowspan="1" colspan="1">0.040</td><td rowspan="1" colspan="1">0.044</td><td rowspan="1" colspan="1"/><td rowspan="1" colspan="1">0.016</td><td rowspan="1" colspan="1">0.016</td><td rowspan="1" colspan="1">0.016</td><td rowspan="1" colspan="1">0.016</td><td rowspan="1" colspan="1">0.017</td><td rowspan="1" colspan="1">0.017</td><td rowspan="1" colspan="1">0.017</td><td rowspan="1" colspan="1">0.017</td><td rowspan="1" colspan="1">0.017</td><td rowspan="1" colspan="1">0.017</td><td rowspan="1" colspan="1">0.017</td><td rowspan="1" colspan="1">0.017</td><td rowspan="1" colspan="1">0.021</td></tr><tr><td rowspan="1" colspan="1">4</td><td rowspan="1" colspan="1">
                      <tp:taxon-name><tp:taxon-name-part taxon-name-part-type="genus">Bifiditermes</tp:taxon-name-part> <tp:taxon-name-part taxon-name-part-type="species">improbus</tp:taxon-name-part></tp:taxon-name> <ext-link xmlns:xlink="http://www.w3.org/1999/xlink" ext-link-type="gen" xlink:href="AF189080.1" xlink:type="simple">AF189080.1</ext-link></td><td rowspan="1" colspan="1">0.153</td><td rowspan="1" colspan="1">0.157</td><td rowspan="1" colspan="1">0.164</td><td rowspan="1" colspan="1"/><td rowspan="1" colspan="1">0.016</td><td rowspan="1" colspan="1">0.015</td><td rowspan="1" colspan="1">0.017</td><td rowspan="1" colspan="1">0.015</td><td rowspan="1" colspan="1">0.016</td><td rowspan="1" colspan="1">0.016</td><td rowspan="1" colspan="1">0.017</td><td rowspan="1" colspan="1">0.016</td><td rowspan="1" colspan="1">0.017</td><td rowspan="1" colspan="1">0.017</td><td rowspan="1" colspan="1">0.016</td><td rowspan="1" colspan="1">0.020</td></tr><tr><td rowspan="1" colspan="1">5</td><td rowspan="1" colspan="1">
                      <tp:taxon-name><tp:taxon-name-part taxon-name-part-type="genus">Postelectrotermes</tp:taxon-name-part> <tp:taxon-name-part taxon-name-part-type="species">howa</tp:taxon-name-part></tp:taxon-name> <ext-link xmlns:xlink="http://www.w3.org/1999/xlink" ext-link-type="gen" xlink:href="EU253883.1" xlink:type="simple">EU253883.1</ext-link></td><td rowspan="1" colspan="1">0.176</td><td rowspan="1" colspan="1">0.176</td><td rowspan="1" colspan="1">0.174</td><td rowspan="1" colspan="1">0.159</td><td rowspan="1" colspan="1"/><td rowspan="1" colspan="1">0.016</td><td rowspan="1" colspan="1">0.018</td><td rowspan="1" colspan="1">0.015</td><td rowspan="1" colspan="1">0.016</td><td rowspan="1" colspan="1">0.016</td><td rowspan="1" colspan="1">0.019</td><td rowspan="1" colspan="1">0.016</td><td rowspan="1" colspan="1">0.017</td><td rowspan="1" colspan="1">0.018</td><td rowspan="1" colspan="1">0.017</td><td rowspan="1" colspan="1">0.021</td></tr><tr><td rowspan="1" colspan="1">6</td><td rowspan="1" colspan="1">
                      <tp:taxon-name><tp:taxon-name-part taxon-name-part-type="genus">Neotermes</tp:taxon-name-part> <tp:taxon-name-part taxon-name-part-type="species">castaneus</tp:taxon-name-part></tp:taxon-name> <ext-link xmlns:xlink="http://www.w3.org/1999/xlink" ext-link-type="gen" xlink:href="HQ215844.1" xlink:type="simple">HQ215844.1</ext-link></td><td rowspan="1" colspan="1">0.184</td><td rowspan="1" colspan="1">0.179</td><td rowspan="1" colspan="1">0.177</td><td rowspan="1" colspan="1">0.165</td><td rowspan="1" colspan="1">0.157</td><td rowspan="1" colspan="1"/><td rowspan="1" colspan="1">0.017</td><td rowspan="1" colspan="1">0.016</td><td rowspan="1" colspan="1">0.017</td><td rowspan="1" colspan="1">0.017</td><td rowspan="1" colspan="1">0.018</td><td rowspan="1" colspan="1">0.016</td><td rowspan="1" colspan="1">0.018</td><td rowspan="1" colspan="1">0.017</td><td rowspan="1" colspan="1">0.016</td><td rowspan="1" colspan="1">0.022</td></tr><tr><td rowspan="1" colspan="1">7</td><td rowspan="1" colspan="1">
                      <tp:taxon-name><tp:taxon-name-part taxon-name-part-type="genus">Incisitermes</tp:taxon-name-part> <tp:taxon-name-part taxon-name-part-type="species">immigrans</tp:taxon-name-part></tp:taxon-name> <ext-link xmlns:xlink="http://www.w3.org/1999/xlink" ext-link-type="gen" xlink:href="AB109542.1" xlink:type="simple">AB109542.1</ext-link></td><td rowspan="1" colspan="1">0.175</td><td rowspan="1" colspan="1">0.179</td><td rowspan="1" colspan="1">0.172</td><td rowspan="1" colspan="1">0.188</td><td rowspan="1" colspan="1">0.205</td><td rowspan="1" colspan="1">0.191</td><td rowspan="1" colspan="1"/><td rowspan="1" colspan="1">0.018</td><td rowspan="1" colspan="1">0.017</td><td rowspan="1" colspan="1">0.018</td><td rowspan="1" colspan="1">0.017</td><td rowspan="1" colspan="1">0.017</td><td rowspan="1" colspan="1">0.018</td><td rowspan="1" colspan="1">0.019</td><td rowspan="1" colspan="1">0.018</td><td rowspan="1" colspan="1">0.023</td></tr><tr><td rowspan="1" colspan="1">8</td><td rowspan="1" colspan="1">
                      <tp:taxon-name><tp:taxon-name-part taxon-name-part-type="genus">Epicalotermes</tp:taxon-name-part> <tp:taxon-name-part taxon-name-part-type="species">mkuzii</tp:taxon-name-part></tp:taxon-name> <ext-link xmlns:xlink="http://www.w3.org/1999/xlink" ext-link-type="gen" xlink:href="DQ442125.1" xlink:type="simple">DQ442125.1</ext-link></td><td rowspan="1" colspan="1">0.182</td><td rowspan="1" colspan="1">0.185</td><td rowspan="1" colspan="1">0.189</td><td rowspan="1" colspan="1">0.160</td><td rowspan="1" colspan="1">0.166</td><td rowspan="1" colspan="1">0.176</td><td rowspan="1" colspan="1">0.189</td><td rowspan="1" colspan="1"/><td rowspan="1" colspan="1">0.017</td><td rowspan="1" colspan="1">0.016</td><td rowspan="1" colspan="1">0.018</td><td rowspan="1" colspan="1">0.016</td><td rowspan="1" colspan="1">0.017</td><td rowspan="1" colspan="1">0.017</td><td rowspan="1" colspan="1">0.016</td><td rowspan="1" colspan="1">0.022</td></tr><tr><td rowspan="1" colspan="1">9</td><td rowspan="1" colspan="1">
                      <tp:taxon-name><tp:taxon-name-part taxon-name-part-type="genus">Kalotermes</tp:taxon-name-part> <tp:taxon-name-part taxon-name-part-type="species">flavicollis</tp:taxon-name-part></tp:taxon-name> <ext-link xmlns:xlink="http://www.w3.org/1999/xlink" ext-link-type="gen" xlink:href="DQ442147.1" xlink:type="simple">DQ442147.1</ext-link></td><td rowspan="1" colspan="1">0.185</td><td rowspan="1" colspan="1">0.186</td><td rowspan="1" colspan="1">0.188</td><td rowspan="1" colspan="1">0.192</td><td rowspan="1" colspan="1">0.183</td><td rowspan="1" colspan="1">0.192</td><td rowspan="1" colspan="1">0.200</td><td rowspan="1" colspan="1">0.188</td><td rowspan="1" colspan="1"/><td rowspan="1" colspan="1">0.017</td><td rowspan="1" colspan="1">0.018</td><td rowspan="1" colspan="1">0.016</td><td rowspan="1" colspan="1">0.018</td><td rowspan="1" colspan="1">0.017</td><td rowspan="1" colspan="1">0.017</td><td rowspan="1" colspan="1">0.022</td></tr><tr><td rowspan="1" colspan="1">10</td><td rowspan="1" colspan="1">
                      <tp:taxon-name><tp:taxon-name-part taxon-name-part-type="genus">Glyptotermes</tp:taxon-name-part> <tp:taxon-name-part taxon-name-part-type="species">brevicornis</tp:taxon-name-part></tp:taxon-name> <ext-link xmlns:xlink="http://www.w3.org/1999/xlink" ext-link-type="gen" xlink:href="AF189096.1" xlink:type="simple">AF189096.1</ext-link></td><td rowspan="1" colspan="1">0.187</td><td rowspan="1" colspan="1">0.187</td><td rowspan="1" colspan="1">0.197</td><td rowspan="1" colspan="1">0.185</td><td rowspan="1" colspan="1">0.184</td><td rowspan="1" colspan="1">0.197</td><td rowspan="1" colspan="1">0.214</td><td rowspan="1" colspan="1">0.196</td><td rowspan="1" colspan="1">0.200</td><td rowspan="1" colspan="1"/><td rowspan="1" colspan="1">0.018</td><td rowspan="1" colspan="1">0.017</td><td rowspan="1" colspan="1">0.018</td><td rowspan="1" colspan="1">0.016</td><td rowspan="1" colspan="1">0.018</td><td rowspan="1" colspan="1">0.022</td></tr><tr><td rowspan="1" colspan="1">11</td><td rowspan="1" colspan="1">
                      <tp:taxon-name><tp:taxon-name-part taxon-name-part-type="genus">Cryptotermes</tp:taxon-name-part> <tp:taxon-name-part taxon-name-part-type="species">cavifrons</tp:taxon-name-part></tp:taxon-name> <ext-link xmlns:xlink="http://www.w3.org/1999/xlink" ext-link-type="gen" xlink:href="FN377810.1" xlink:type="simple">FN377810.1</ext-link></td><td rowspan="1" colspan="1">0.186</td><td rowspan="1" colspan="1">0.189</td><td rowspan="1" colspan="1">0.186</td><td rowspan="1" colspan="1">0.182</td><td rowspan="1" colspan="1">0.213</td><td rowspan="1" colspan="1">0.202</td><td rowspan="1" colspan="1">0.190</td><td rowspan="1" colspan="1">0.187</td><td rowspan="1" colspan="1">0.211</td><td rowspan="1" colspan="1">0.224</td><td rowspan="1" colspan="1"/><td rowspan="1" colspan="1">0.018</td><td rowspan="1" colspan="1">0.016</td><td rowspan="1" colspan="1">0.018</td><td rowspan="1" colspan="1">0.018</td><td rowspan="1" colspan="1">0.023</td></tr><tr><td rowspan="1" colspan="1">12</td><td rowspan="1" colspan="1">
                      <tp:taxon-name><tp:taxon-name-part taxon-name-part-type="genus">Comatermes</tp:taxon-name-part> <tp:taxon-name-part taxon-name-part-type="species">perfectus</tp:taxon-name-part></tp:taxon-name> <ext-link xmlns:xlink="http://www.w3.org/1999/xlink" ext-link-type="gen" xlink:href="EU253878.1" xlink:type="simple">EU253878.1</ext-link></td><td rowspan="1" colspan="1">0.196</td><td rowspan="1" colspan="1">0.192</td><td rowspan="1" colspan="1">0.209</td><td rowspan="1" colspan="1">0.176</td><td rowspan="1" colspan="1">0.175</td><td rowspan="1" colspan="1">0.181</td><td rowspan="1" colspan="1">0.212</td><td rowspan="1" colspan="1">0.189</td><td rowspan="1" colspan="1">0.202</td><td rowspan="1" colspan="1">0.191</td><td rowspan="1" colspan="1">0.215</td><td rowspan="1" colspan="1"/><td rowspan="1" colspan="1">0.017</td><td rowspan="1" colspan="1">0.017</td><td rowspan="1" colspan="1">0.017</td><td rowspan="1" colspan="1">0.022</td></tr><tr><td rowspan="1" colspan="1">13</td><td rowspan="1" colspan="1">
                      <tp:taxon-name><tp:taxon-name-part taxon-name-part-type="genus">Procryptotermes</tp:taxon-name-part> <tp:taxon-name-part taxon-name-part-type="species">leewardensis</tp:taxon-name-part></tp:taxon-name> <ext-link xmlns:xlink="http://www.w3.org/1999/xlink" ext-link-type="gen" xlink:href="EU253884.1" xlink:type="simple">EU253884.1</ext-link></td><td rowspan="1" colspan="1">0.199</td><td rowspan="1" colspan="1">0.199</td><td rowspan="1" colspan="1">0.189</td><td rowspan="1" colspan="1">0.194</td><td rowspan="1" colspan="1">0.176</td><td rowspan="1" colspan="1">0.187</td><td rowspan="1" colspan="1">0.189</td><td rowspan="1" colspan="1">0.194</td><td rowspan="1" colspan="1">0.202</td><td rowspan="1" colspan="1">0.219</td><td rowspan="1" colspan="1">0.160</td><td rowspan="1" colspan="1">0.204</td><td rowspan="1" colspan="1"/><td rowspan="1" colspan="1">0.018</td><td rowspan="1" colspan="1">0.019</td><td rowspan="1" colspan="1">0.022</td></tr><tr><td rowspan="1" colspan="1">14</td><td rowspan="1" colspan="1">
                      <tp:taxon-name><tp:taxon-name-part taxon-name-part-type="genus">Calcaritermes</tp:taxon-name-part> <tp:taxon-name-part taxon-name-part-type="species">temnocephalus</tp:taxon-name-part></tp:taxon-name> <ext-link xmlns:xlink="http://www.w3.org/1999/xlink" ext-link-type="gen" xlink:href="EU253877.1" xlink:type="simple">EU253877.1</ext-link></td><td rowspan="1" colspan="1">0.206</td><td rowspan="1" colspan="1">0.209</td><td rowspan="1" colspan="1">0.196</td><td rowspan="1" colspan="1">0.199</td><td rowspan="1" colspan="1">0.213</td><td rowspan="1" colspan="1">0.192</td><td rowspan="1" colspan="1">0.214</td><td rowspan="1" colspan="1">0.194</td><td rowspan="1" colspan="1">0.203</td><td rowspan="1" colspan="1">0.169</td><td rowspan="1" colspan="1">0.212</td><td rowspan="1" colspan="1">0.199</td><td rowspan="1" colspan="1">0.218</td><td rowspan="1" colspan="1"/><td rowspan="1" colspan="1">0.017</td><td rowspan="1" colspan="1">0.023</td></tr><tr><td rowspan="1" colspan="1">15</td><td rowspan="1" colspan="1">
                      <tp:taxon-name><tp:taxon-name-part taxon-name-part-type="genus">Marginitermes</tp:taxon-name-part></tp:taxon-name> sp. 9MH1 <ext-link xmlns:xlink="http://www.w3.org/1999/xlink" ext-link-type="gen" xlink:href="KJ907844.1" xlink:type="simple">KJ907844.1</ext-link></td><td rowspan="1" colspan="1">0.209</td><td rowspan="1" colspan="1">0.211</td><td rowspan="1" colspan="1">0.211</td><td rowspan="1" colspan="1">0.193</td><td rowspan="1" colspan="1">0.185</td><td rowspan="1" colspan="1">0.196</td><td rowspan="1" colspan="1">0.231</td><td rowspan="1" colspan="1">0.185</td><td rowspan="1" colspan="1">0.221</td><td rowspan="1" colspan="1">0.230</td><td rowspan="1" colspan="1">0.219</td><td rowspan="1" colspan="1">0.211</td><td rowspan="1" colspan="1">0.225</td><td rowspan="1" colspan="1">0.216</td><td rowspan="1" colspan="1"/><td rowspan="1" colspan="1">0.021</td></tr><tr><td rowspan="1" colspan="1">16</td><td rowspan="1" colspan="1">
                      <tp:taxon-name><tp:taxon-name-part taxon-name-part-type="genus">Cryptocercus</tp:taxon-name-part> <tp:taxon-name-part taxon-name-part-type="species">punctulatus</tp:taxon-name-part></tp:taxon-name> <ext-link xmlns:xlink="http://www.w3.org/1999/xlink" ext-link-type="gen" xlink:href="DQ007637.1" xlink:type="simple">DQ007637.1</ext-link></td><td rowspan="1" colspan="1">0.282</td><td rowspan="1" colspan="1">0.282</td><td rowspan="1" colspan="1">0.279</td><td rowspan="1" colspan="1">0.254</td><td rowspan="1" colspan="1">0.255</td><td rowspan="1" colspan="1">0.281</td><td rowspan="1" colspan="1">0.291</td><td rowspan="1" colspan="1">0.261</td><td rowspan="1" colspan="1">0.266</td><td rowspan="1" colspan="1">0.267</td><td rowspan="1" colspan="1">0.280</td><td rowspan="1" colspan="1">0.266</td><td rowspan="1" colspan="1">0.279</td><td rowspan="1" colspan="1">0.290</td><td rowspan="1" colspan="1">0.257</td><td rowspan="1" colspan="1"/></tr></tbody></table><table-wrap-foot><fn><p>Samples localites: <abbrev xmlns:xlink="http://www.w3.org/1999/xlink" id="ABBRID0EKGAI" xlink:type="simple">CE*<def><p> = El Ceibal (Santa Catalina, Bolívar)</p></def></abbrev>, <abbrev xmlns:xlink="http://www.w3.org/1999/xlink" id="ABBRID0EQGAI" xlink:type="simple">CO**<def><p>   = Los <tp:taxon-name><tp:taxon-name-part taxon-name-part-type="order">Primates</tp:taxon-name-part></tp:taxon-name> (Colosó, Sucre)</p></def></abbrev>, <abbrev xmlns:xlink="http://www.w3.org/1999/xlink" id="ABBRID0E3GAI" xlink:type="simple">PT***<def><p> = Parque Tayrona (Santa Marta, Magdalena)</p></def></abbrev></p></fn></table-wrap-foot></table-wrap><!--PageBreak--></tp:treatment-sec><tp:treatment-sec sec-type="Ecological notes" id="SECID0ECHAI"><title>Ecological notes.</title><p>
              <italic><tp:taxon-name><tp:taxon-name-part taxon-name-part-type="genus">Proneotermes</tp:taxon-name-part> <tp:taxon-name-part taxon-name-part-type="species">macondianus</tp:taxon-name-part></tp:taxon-name></italic> sp. n was found in tropical dry forests of the Colombian Caribbean near to coastal areas up to 25 km inland (Fig. <xref ref-type="fig" rid="F1">1</xref>, Appendix <xref ref-type="app" rid="App1">1</xref> - Figure <xref ref-type="fig" rid="F6">S1</xref>). Encounters of <italic><tp:taxon-name><tp:taxon-name-part taxon-name-part-type="genus">Proneotermes</tp:taxon-name-part></tp:taxon-name></italic> were scarce. In line transects that covered a total area of 1500m × 2m, only 0.82% of all termite samples (n = 1102) were <italic><tp:taxon-name><tp:taxon-name-part taxon-name-part-type="genus">Proneotermes</tp:taxon-name-part> <tp:taxon-name-part taxon-name-part-type="species">macondianus</tp:taxon-name-part></tp:taxon-name></italic> (n = 9). All samples were from thin pieces of drywood branches: less than 2 cm diameter on the ground, with a maximum of 20 individuals per branch. Pellets were hexagonal in shape, beige in colour and had a length of 0.92 +/- 0.04 mm (Appendix <xref ref-type="app" rid="App1">1</xref>: Figure <xref ref-type="fig" rid="F6">S1</xref>, <xref ref-type="fig" rid="F7">S2</xref>, Table <xref ref-type="table" rid="T8">S1</xref>). It was impossible to identify the plant species from the small dry branches where <italic><tp:taxon-name><tp:taxon-name-part taxon-name-part-type="genus">Proneotermes</tp:taxon-name-part> <tp:taxon-name-part taxon-name-part-type="species">macondianus</tp:taxon-name-part></tp:taxon-name></italic> sp. n. was found.</p><!--PageBreak--></tp:treatment-sec><tp:treatment-sec sec-type="material" id="SECID0EKJAI"><title>Material examined.</title><p>Holotype colony: <bold>Colombia</bold>: Municipality of Santa Marta, Magdalena. Tayrona National Natural Park, Gairaca Bay: <named-content xmlns:xlink="http://www.w3.org/1999/xlink" content-type="dwc:verbatimCoordinates" xlink:type="simple"><named-content content-type="geo-json" specific-use="{&#34;type&#34;:&#34;Point&#34;,&#34;coordinates&#34;:[-74.103200,11.315200]}" id="NCID0EVJAI" xlink:type="simple">11.3152°N, 74.1032°W</named-content></named-content> (Fig. <xref ref-type="fig" rid="F1">1</xref>), 6m, 27.VI.15 by R. Casalla. COLPT4K1-206. Holotype: Soldier, paratypes: 5 soldiers, 2 reproductives, and few pseudergates, two used for DNA analysis. Municipality of Santa Catalina, Bolívar. Protected area “El Ceibal”: <named-content xmlns:xlink="http://www.w3.org/1999/xlink" content-type="dwc:verbatimCoordinates" xlink:type="simple"><named-content content-type="geo-json" specific-use="{&#34;type&#34;:&#34;Point&#34;,&#34;coordinates&#34;:[-75.251700,10.633600]}" id="NCID0EBKAI" xlink:type="simple">10.6336°N, 75.2517°W</named-content></named-content>, 25m, 30.VIII.14 R. Casalla. COLCE3F5-155, COLCE3G5-158, COLCE3H2-160: Paratypes: 4 soldiers, 5 functional reproductives, and few pseudergates, two used for DNA analysis. Municipality of Colosó, Sucre. Serranía de Coraza y Montes de María. <!--PageBreak--><!--PageBreak-->Protected área “Los <tp:taxon-name><tp:taxon-name-part taxon-name-part-type="order">Primates</tp:taxon-name-part></tp:taxon-name>”: <named-content xmlns:xlink="http://www.w3.org/1999/xlink" content-type="dwc:verbatimCoordinates" xlink:type="simple"><named-content content-type="geo-json" specific-use="{&#34;type&#34;:&#34;Point&#34;,&#34;coordinates&#34;:[-75.347900,9.533200]}" id="NCID0ERKAI" xlink:type="simple">9.5332°N, 75.3479°W</named-content></named-content>, 223m, 27.VII.14 R. Casalla. COLCO4F4-226: Paratypes: 1 soldier, 1 winged imago, 2 dealated imagoes, one used for DNA analysis. Measurements for holoype, paratype soldiers and imagoes are reported in Table <xref ref-type="table" rid="T2">2</xref> and <xref ref-type="table" rid="T3">3</xref>. The holotype and clearly colored paratype soldiers from COLCE3F5-155 will be deposited in the Arthropod Collection of the Natural History Museum of the Alexander von Humboldt Institute of Bogotá, Colombia (<abbrev xmlns:xlink="http://www.w3.org/1999/xlink" content-type="institution" xlink:title="Natural History Museum of the Alexander von Humboldt Institute of Bogotá" id="ABBRID0E5KAI" xlink:type="simple">MIAvH</abbrev>). A paratype soldier from holotype colony, will be deposited in the American Museum of Natural History, New York, United States. Morphotype imagoes, paratype soldiers and pseudergates will be part of the collection of the Department of Chemistry and Biology at the University del Norte, Barranquilla, Colombia.</p></tp:treatment-sec><tp:treatment-sec sec-type="etymology" id="SECID0EDLAI"><title>Etymology.</title><p>
              <italic><tp:taxon-name><tp:taxon-name-part taxon-name-part-type="genus">Macondianus</tp:taxon-name-part></tp:taxon-name></italic>: In honour of Nobel laureate Gabriel García Marquez and the fictional town “Macondo” in his novel “One hundred years of solitude“. “Macondiano/a” is also a Spanish world used in Colombia to describe an incredible, rare or surprising event that could only be compared with the fictional universe and magical realism of this novel.</p></tp:treatment-sec><tp:treatment-sec><!--Section generated to contain objects referenced in tp:taxon-treatment.--><table-wrap id="T1" position="float" orientation="portrait"><label>Table 1.</label><caption><p>GenBank accession numbers for <abbrev xmlns:xlink="http://www.w3.org/1999/xlink" xlink:title="cytochrome oxidase II" id="ABBRID0ELOAC" xlink:type="simple">COII</abbrev>, 12S and 16S sequences.</p></caption><table id="TID0E4DAG" rules="all"><tbody><tr><th rowspan="1" colspan="1">Species</th><th rowspan="1" colspan="1">Accession <abbrev xmlns:xlink="http://www.w3.org/1999/xlink" xlink:title="cytochrome oxidase II" id="ABBRID0E2OAC" xlink:type="simple">COII</abbrev></th><th rowspan="1" colspan="1">GenBank Accession 12S</th><th rowspan="1" colspan="1">Accession 16S</th></tr><tr><td rowspan="1" colspan="1">
              <italic><tp:taxon-name><tp:taxon-name-part taxon-name-part-type="genus">Cryptocercus</tp:taxon-name-part> <tp:taxon-name-part taxon-name-part-type="species">punctulatus</tp:taxon-name-part></tp:taxon-name></italic>
            </td><td rowspan="1" colspan="1">
                  <ext-link xmlns:xlink="http://www.w3.org/1999/xlink" ext-link-type="gen" xlink:href="DQ007637.1" xlink:type="simple">DQ007637.1</ext-link>
                </td><td rowspan="1" colspan="1">–</td><td rowspan="1" colspan="1">–</td></tr><tr><td rowspan="1" colspan="1">
              <italic><tp:taxon-name><tp:taxon-name-part taxon-name-part-type="genus">Bifiditermes</tp:taxon-name-part> <tp:taxon-name-part taxon-name-part-type="species">improbus</tp:taxon-name-part></tp:taxon-name></italic>
            </td><td rowspan="1" colspan="1">
                  <ext-link xmlns:xlink="http://www.w3.org/1999/xlink" ext-link-type="gen" xlink:href="AF189079.1" xlink:type="simple">AF189079.1</ext-link>
                </td><td rowspan="1" colspan="1">–</td><td rowspan="1" colspan="1">–</td></tr><tr><td rowspan="1" colspan="1">
              <italic><tp:taxon-name><tp:taxon-name-part taxon-name-part-type="genus">Bifiditermes</tp:taxon-name-part> <tp:taxon-name-part taxon-name-part-type="species">improbus</tp:taxon-name-part></tp:taxon-name></italic>
            </td><td rowspan="1" colspan="1">
                  <ext-link xmlns:xlink="http://www.w3.org/1999/xlink" ext-link-type="gen" xlink:href="AF189080.1" xlink:type="simple">AF189080.1</ext-link>
                </td><td rowspan="1" colspan="1">–</td><td rowspan="1" colspan="1">–</td></tr><tr><td rowspan="1" colspan="1">
              <italic><tp:taxon-name><tp:taxon-name-part taxon-name-part-type="genus">Calcaritermes</tp:taxon-name-part> <tp:taxon-name-part taxon-name-part-type="species">temnocephalus</tp:taxon-name-part></tp:taxon-name></italic>
            </td><td rowspan="1" colspan="1">
                  <ext-link xmlns:xlink="http://www.w3.org/1999/xlink" ext-link-type="gen" xlink:href="EU253877.1" xlink:type="simple">EU253877.1</ext-link>
                </td><td rowspan="1" colspan="1">–</td><td rowspan="1" colspan="1">–</td></tr><tr><td rowspan="1" colspan="1">
              <italic><tp:taxon-name><tp:taxon-name-part taxon-name-part-type="genus">Comatermes</tp:taxon-name-part> <tp:taxon-name-part taxon-name-part-type="species">perfectus</tp:taxon-name-part></tp:taxon-name></italic>
            </td><td rowspan="1" colspan="1">
                  <ext-link xmlns:xlink="http://www.w3.org/1999/xlink" ext-link-type="gen" xlink:href="EU253878.1" xlink:type="simple">EU253878.1</ext-link>
                </td><td rowspan="1" colspan="1">–</td><td rowspan="1" colspan="1">–</td></tr><tr><td rowspan="1" colspan="1">
              <italic><tp:taxon-name><tp:taxon-name-part taxon-name-part-type="genus">Cryptotermes</tp:taxon-name-part> <tp:taxon-name-part taxon-name-part-type="species">cavifrons</tp:taxon-name-part></tp:taxon-name></italic>
            </td><td rowspan="1" colspan="1">
                  <ext-link xmlns:xlink="http://www.w3.org/1999/xlink" ext-link-type="gen" xlink:href="FN377810.1" xlink:type="simple">FN377810.1</ext-link>
                </td><td rowspan="1" colspan="1">–</td><td rowspan="1" colspan="1">–</td></tr><tr><td rowspan="1" colspan="1">
              <italic><tp:taxon-name><tp:taxon-name-part taxon-name-part-type="genus">Cryptotermes</tp:taxon-name-part> <tp:taxon-name-part taxon-name-part-type="species">longicollis</tp:taxon-name-part></tp:taxon-name></italic>
            </td><td rowspan="1" colspan="1">
                  <ext-link xmlns:xlink="http://www.w3.org/1999/xlink" ext-link-type="gen" xlink:href="FN377806.1" xlink:type="simple">FN377806.1</ext-link>
                </td><td rowspan="1" colspan="1">–</td><td rowspan="1" colspan="1">–</td></tr><tr><td rowspan="1" colspan="1">
              <italic><tp:taxon-name><tp:taxon-name-part taxon-name-part-type="genus">Epicalotermes</tp:taxon-name-part> <tp:taxon-name-part taxon-name-part-type="species">mkuzii</tp:taxon-name-part></tp:taxon-name></italic>
            </td><td rowspan="1" colspan="1">
                  <ext-link xmlns:xlink="http://www.w3.org/1999/xlink" ext-link-type="gen" xlink:href="DQ442125.1" xlink:type="simple">DQ442125.1</ext-link>
                </td><td rowspan="1" colspan="1">–</td><td rowspan="1" colspan="1">–</td></tr><tr><td rowspan="1" colspan="1">
              <italic><tp:taxon-name><tp:taxon-name-part taxon-name-part-type="genus">Glyptotermes</tp:taxon-name-part> <tp:taxon-name-part taxon-name-part-type="species">brevicornis</tp:taxon-name-part></tp:taxon-name></italic>
            </td><td rowspan="1" colspan="1">
                  <ext-link xmlns:xlink="http://www.w3.org/1999/xlink" ext-link-type="gen" xlink:href="AF189096.1" xlink:type="simple">AF189096.1</ext-link>
                </td><td rowspan="1" colspan="1">–</td><td rowspan="1" colspan="1">–</td></tr><tr><td rowspan="1" colspan="1">
              <italic><tp:taxon-name><tp:taxon-name-part taxon-name-part-type="genus">Glyptotermes</tp:taxon-name-part> <tp:taxon-name-part taxon-name-part-type="species">iridipenis</tp:taxon-name-part></tp:taxon-name></italic>
            </td><td rowspan="1" colspan="1">
                  <ext-link xmlns:xlink="http://www.w3.org/1999/xlink" ext-link-type="gen" xlink:href="AF189096.2" xlink:type="simple">AF189096.2</ext-link>
                </td><td rowspan="1" colspan="1">–</td><td rowspan="1" colspan="1">–</td></tr><tr><td rowspan="1" colspan="1">
              <italic><tp:taxon-name><tp:taxon-name-part taxon-name-part-type="genus">Glyptotermes</tp:taxon-name-part> <tp:taxon-name-part taxon-name-part-type="species">satsumensis</tp:taxon-name-part></tp:taxon-name></italic>
            </td><td rowspan="1" colspan="1">
                  <ext-link xmlns:xlink="http://www.w3.org/1999/xlink" ext-link-type="gen" xlink:href="KP026257.1" xlink:type="simple">KP026257.1</ext-link>
                </td><td rowspan="1" colspan="1">–</td><td rowspan="1" colspan="1">–</td></tr><tr><td rowspan="1" colspan="1">
              <italic><tp:taxon-name><tp:taxon-name-part taxon-name-part-type="genus">Incisitermes</tp:taxon-name-part> <tp:taxon-name-part taxon-name-part-type="species">immigrans</tp:taxon-name-part></tp:taxon-name></italic>
            </td><td rowspan="1" colspan="1">
                  <ext-link xmlns:xlink="http://www.w3.org/1999/xlink" ext-link-type="gen" xlink:href="AB109542.1" xlink:type="simple">AB109542.1</ext-link>
                </td><td rowspan="1" colspan="1">–</td><td rowspan="1" colspan="1">–</td></tr><tr><td rowspan="1" colspan="1">
              <italic><tp:taxon-name><tp:taxon-name-part taxon-name-part-type="genus">Incisitermes</tp:taxon-name-part> <tp:taxon-name-part taxon-name-part-type="species">tabogae</tp:taxon-name-part></tp:taxon-name></italic>
            </td><td rowspan="1" colspan="1">
                  <ext-link xmlns:xlink="http://www.w3.org/1999/xlink" ext-link-type="gen" xlink:href="EU253880.1" xlink:type="simple">EU253880.1</ext-link>
                </td><td rowspan="1" colspan="1">–</td><td rowspan="1" colspan="1">–</td></tr><tr><td rowspan="1" colspan="1">
              <italic><tp:taxon-name><tp:taxon-name-part taxon-name-part-type="genus">Kalotermes</tp:taxon-name-part> <tp:taxon-name-part taxon-name-part-type="species">flavicollis</tp:taxon-name-part></tp:taxon-name></italic>
            </td><td rowspan="1" colspan="1">
                  <ext-link xmlns:xlink="http://www.w3.org/1999/xlink" ext-link-type="gen" xlink:href="DQ442147.1" xlink:type="simple">DQ442147.1</ext-link>
                </td><td rowspan="1" colspan="1">–</td><td rowspan="1" colspan="1">–</td></tr><tr><td rowspan="1" colspan="1">
              <italic><tp:taxon-name><tp:taxon-name-part taxon-name-part-type="genus">Marginitermes</tp:taxon-name-part></tp:taxon-name></italic> sp.</td><td rowspan="1" colspan="1">
                  <ext-link xmlns:xlink="http://www.w3.org/1999/xlink" ext-link-type="gen" xlink:href="KJ907844.1" xlink:type="simple">KJ907844.1</ext-link>
                </td><td rowspan="1" colspan="1">–</td><td rowspan="1" colspan="1">–</td></tr><tr><td rowspan="1" colspan="1">
              <italic><tp:taxon-name><tp:taxon-name-part taxon-name-part-type="genus">Neotermes</tp:taxon-name-part> <tp:taxon-name-part taxon-name-part-type="species">castaneus</tp:taxon-name-part></tp:taxon-name></italic>
            </td><td rowspan="1" colspan="1">
                  <ext-link xmlns:xlink="http://www.w3.org/1999/xlink" ext-link-type="gen" xlink:href="HQ215844.1" xlink:type="simple">HQ215844.1</ext-link>
                </td><td rowspan="1" colspan="1">–</td><td rowspan="1" colspan="1">–</td></tr><tr><td rowspan="1" colspan="1">
              <italic><tp:taxon-name><tp:taxon-name-part taxon-name-part-type="genus">Neotermes</tp:taxon-name-part> <tp:taxon-name-part taxon-name-part-type="species">holmgreni</tp:taxon-name-part></tp:taxon-name></italic>
            </td><td rowspan="1" colspan="1">
                  <ext-link xmlns:xlink="http://www.w3.org/1999/xlink" ext-link-type="gen" xlink:href="EU253882.1" xlink:type="simple">EU253882.1</ext-link>
                </td><td rowspan="1" colspan="1">–</td><td rowspan="1" colspan="1">–</td></tr><tr><td rowspan="1" colspan="1">
              <italic><tp:taxon-name><tp:taxon-name-part taxon-name-part-type="genus">Neotermes</tp:taxon-name-part> <tp:taxon-name-part taxon-name-part-type="species">insularis</tp:taxon-name-part></tp:taxon-name></italic>
            </td><td rowspan="1" colspan="1">
                  <ext-link xmlns:xlink="http://www.w3.org/1999/xlink" ext-link-type="gen" xlink:href="AF189105.1" xlink:type="simple">AF189105.1</ext-link>
                </td><td rowspan="1" colspan="1">–</td><td rowspan="1" colspan="1">–</td></tr><tr><td rowspan="1" colspan="1">
              <italic><tp:taxon-name><tp:taxon-name-part taxon-name-part-type="genus">Postelectrotermes</tp:taxon-name-part> <tp:taxon-name-part taxon-name-part-type="species">amplus</tp:taxon-name-part></tp:taxon-name></italic>
            </td><td rowspan="1" colspan="1">
                  <ext-link xmlns:xlink="http://www.w3.org/1999/xlink" ext-link-type="gen" xlink:href="DQ442147.1" xlink:type="simple">DQ442147.1</ext-link>
                </td><td rowspan="1" colspan="1">–</td><td rowspan="1" colspan="1">–</td></tr><tr><td rowspan="1" colspan="1">
              <italic><tp:taxon-name><tp:taxon-name-part taxon-name-part-type="genus">Postelectrotermes</tp:taxon-name-part> <tp:taxon-name-part taxon-name-part-type="species">howa</tp:taxon-name-part></tp:taxon-name></italic>
            </td><td rowspan="1" colspan="1">
                  <ext-link xmlns:xlink="http://www.w3.org/1999/xlink" ext-link-type="gen" xlink:href="EU253883.1" xlink:type="simple">EU253883.1</ext-link>
                </td><td rowspan="1" colspan="1">–</td><td rowspan="1" colspan="1">–</td></tr><tr><td rowspan="1" colspan="1">
              <italic><tp:taxon-name><tp:taxon-name-part taxon-name-part-type="genus">Procryptotermes</tp:taxon-name-part> <tp:taxon-name-part taxon-name-part-type="species">leewardensis</tp:taxon-name-part></tp:taxon-name></italic>
            </td><td rowspan="1" colspan="1">
                  <ext-link xmlns:xlink="http://www.w3.org/1999/xlink" ext-link-type="gen" xlink:href="EU253884.1" xlink:type="simple">EU253884.1</ext-link>
                </td><td rowspan="1" colspan="1">–</td><td rowspan="1" colspan="1">–</td></tr><tr><td rowspan="1" colspan="1">
              <bold><italic><tp:taxon-name><tp:taxon-name-part taxon-name-part-type="genus">Proneotermes</tp:taxon-name-part> <tp:taxon-name-part taxon-name-part-type="species">macondianus</tp:taxon-name-part></tp:taxon-name><abbrev xmlns:xlink="http://www.w3.org/1999/xlink" xlink:title="El Ceibal (Santa Catalina, Bolívar)" id="ABBRID0EJTAE" xlink:type="simple">CE</abbrev></italic></bold>*</td><td rowspan="1" colspan="1">
              <bold><ext-link xmlns:xlink="http://www.w3.org/1999/xlink" ext-link-type="gen" xlink:href="KX267096" xlink:type="simple">KX267096</ext-link></bold>
            </td><td rowspan="1" colspan="1">
              <bold><ext-link xmlns:xlink="http://www.w3.org/1999/xlink" ext-link-type="gen" xlink:href="KX267094" xlink:type="simple">KX267094</ext-link></bold>
            </td><td rowspan="1" colspan="1">
              <bold><ext-link xmlns:xlink="http://www.w3.org/1999/xlink" ext-link-type="gen" xlink:href="KX267091" xlink:type="simple">KX267091</ext-link></bold>
            </td></tr><tr><td rowspan="1" colspan="1">
              <bold><italic><tp:taxon-name><tp:taxon-name-part taxon-name-part-type="genus">Proneotermes</tp:taxon-name-part> <tp:taxon-name-part taxon-name-part-type="species">macondianus</tp:taxon-name-part></tp:taxon-name><abbrev xmlns:xlink="http://www.w3.org/1999/xlink" xlink:title="Los Primates (Colosó, Sucre)" id="ABBRID0E4UAE" xlink:type="simple">CO</abbrev></italic></bold>**</td><td rowspan="1" colspan="1">
              <bold><ext-link xmlns:xlink="http://www.w3.org/1999/xlink" ext-link-type="gen" xlink:href="KX267097" xlink:type="simple">KX267097</ext-link></bold>
            </td><td rowspan="1" colspan="1">
              <bold><ext-link xmlns:xlink="http://www.w3.org/1999/xlink" ext-link-type="gen" xlink:href="KX267093" xlink:type="simple">KX267093</ext-link></bold>
            </td><td rowspan="1" colspan="1">
              <bold><ext-link xmlns:xlink="http://www.w3.org/1999/xlink" ext-link-type="gen" xlink:href="KX267090" xlink:type="simple">KX267090</ext-link></bold>
            </td></tr><tr><td rowspan="1" colspan="1">
              <bold><italic><tp:taxon-name><tp:taxon-name-part taxon-name-part-type="genus">Proneotermes</tp:taxon-name-part> <tp:taxon-name-part taxon-name-part-type="species">macondianus</tp:taxon-name-part></tp:taxon-name><abbrev xmlns:xlink="http://www.w3.org/1999/xlink" xlink:title="Parque Tayrona (Santa Marta, Magdalena)" id="ABBRID0ERWAE" xlink:type="simple">PT</abbrev></italic></bold>***</td><td rowspan="1" colspan="1">
              <bold><ext-link xmlns:xlink="http://www.w3.org/1999/xlink" ext-link-type="gen" xlink:href="KX267098" xlink:type="simple">KX267098</ext-link></bold>
            </td><td rowspan="1" colspan="1">
              <bold><ext-link xmlns:xlink="http://www.w3.org/1999/xlink" ext-link-type="gen" xlink:href="KX267095" xlink:type="simple">KX267095</ext-link></bold>
            </td><td rowspan="1" colspan="1">
              <bold><ext-link xmlns:xlink="http://www.w3.org/1999/xlink" ext-link-type="gen" xlink:href="KX267092" xlink:type="simple">KX267092</ext-link></bold>
            </td></tr></tbody></table><table-wrap-foot><fn><p>Samples localites: <abbrev xmlns:xlink="http://www.w3.org/1999/xlink" id="ABBRID0EYXAE" xlink:type="simple">CE*<def><p> = El Ceibal (Santa Catalina, Bolívar)</p></def></abbrev>, <abbrev xmlns:xlink="http://www.w3.org/1999/xlink" id="ABBRID0E5XAE" xlink:type="simple">CO**<def><p>   = Los <tp:taxon-name><tp:taxon-name-part taxon-name-part-type="order">Primates</tp:taxon-name-part></tp:taxon-name> (Colosó, Sucre)</p></def></abbrev>, <abbrev xmlns:xlink="http://www.w3.org/1999/xlink" id="ABBRID0EKYAE" xlink:type="simple">PT***<def><p> = Parque Tayrona (Santa Marta, Magdalena)</p></def></abbrev></p></fn></table-wrap-foot></table-wrap><fig id="F1" position="float" orientation="portrait"><label>Figure 1.</label><caption><p>Sampling localities for <italic><tp:taxon-name><tp:taxon-name-part taxon-name-part-type="genus">Proneotermes</tp:taxon-name-part> <tp:taxon-name-part taxon-name-part-type="species">macondianus</tp:taxon-name-part></tp:taxon-name></italic> sp. n in Colombia and new records from University of Florida collection for <italic><tp:taxon-name><tp:taxon-name-part taxon-name-part-type="genus">Proneotermes</tp:taxon-name-part> <tp:taxon-name-part taxon-name-part-type="species">latifrons</tp:taxon-name-part></tp:taxon-name></italic> and <italic><tp:taxon-name><tp:taxon-name-part taxon-name-part-type="genus">Proneotermes</tp:taxon-name-part> <tp:taxon-name-part taxon-name-part-type="species">perezi</tp:taxon-name-part></tp:taxon-name></italic>.</p></caption><graphic xmlns:xlink="http://www.w3.org/1999/xlink" xlink:href="zookeys-623-043-g001.jpg" position="float" orientation="portrait" xlink:type="simple" id="oo_106013.jpg"/></fig><app id="App1"><title>Appendix 1</title><fig id="F6" position="anchor" orientation="portrait"><label>Figure S1.</label><caption><p>Macrophotography of <italic><tp:taxon-name><tp:taxon-name-part taxon-name-part-type="genus">Proneotermes</tp:taxon-name-part> <tp:taxon-name-part taxon-name-part-type="species">macondianus</tp:taxon-name-part></tp:taxon-name></italic> sp. n. alive from National Park Tayrona. Santa Marta. Magdalena Colombia. Two soldiers (one partly hidden), some pseudergates (whitish, red arrow), two larva (yellow arrow), two eggs (green arrow), and some dry pellets.</p></caption><graphic xmlns:xlink="http://www.w3.org/1999/xlink" xlink:href="zookeys-623-043-g006.jpg" position="float" orientation="portrait" xlink:type="simple" id="oo_106021.jpg"/></fig><fig id="F7" position="anchor" orientation="portrait"><label>Figure S2.</label><caption><p>Dry pellets of <italic><tp:taxon-name><tp:taxon-name-part taxon-name-part-type="genus">Proneotermes</tp:taxon-name-part> <tp:taxon-name-part taxon-name-part-type="species">macondianus</tp:taxon-name-part></tp:taxon-name></italic> sp. n. Scale bar 1 mm.</p></caption><graphic xmlns:xlink="http://www.w3.org/1999/xlink" xlink:href="zookeys-623-043-g007.jpg" position="float" orientation="portrait" xlink:type="simple" id="oo_106024.jpg"/></fig><table-wrap id="T8" position="anchor" orientation="portrait"><label>Table S1.</label><caption><p>Size of pellet of <italic><tp:taxon-name><tp:taxon-name-part taxon-name-part-type="genus">Proneotermes</tp:taxon-name-part> <tp:taxon-name-part taxon-name-part-type="species">macondianus</tp:taxon-name-part></tp:taxon-name></italic> sp. n.</p></caption><table id="TID0E5SBI" rules="all"><tbody><tr><th rowspan="1" colspan="1">Pellet</th><th rowspan="1" colspan="1">Length (mm)</th></tr><tr><td rowspan="1" colspan="1">1</td><td rowspan="1" colspan="1">0.92</td></tr><tr><td rowspan="1" colspan="1">2</td><td rowspan="1" colspan="1">0.86</td></tr><tr><td rowspan="1" colspan="1">3</td><td rowspan="1" colspan="1">0.92</td></tr><tr><td rowspan="1" colspan="1">4</td><td rowspan="1" colspan="1">0.91</td></tr><tr><td rowspan="1" colspan="1">5</td><td rowspan="1" colspan="1">0.96</td></tr><tr><td rowspan="1" colspan="1">6</td><td rowspan="1" colspan="1">0.96</td></tr><tr><td rowspan="1" colspan="1">7</td><td rowspan="1" colspan="1">0.91</td></tr><tr><td rowspan="1" colspan="1">8</td><td rowspan="1" colspan="1">0.97</td></tr><tr><td rowspan="1" colspan="1">9</td><td rowspan="1" colspan="1">0.95</td></tr><tr><td rowspan="1" colspan="1">10</td><td rowspan="1" colspan="1">0.87</td></tr><tr><td rowspan="1" colspan="1">11</td><td rowspan="1" colspan="1">0.9</td></tr><tr><td rowspan="1" colspan="1">
              <bold>Mean</bold>
            </td><td rowspan="1" colspan="1">
              <bold>0.92</bold>
            </td></tr><tr><td rowspan="1" colspan="1">
              <bold>SD</bold>
            </td><td rowspan="1" colspan="1">
              <bold>0.04</bold>
            </td></tr></tbody></table></table-wrap></app><fig id="F6" position="anchor" orientation="portrait"><label>Figure S1.</label><caption><p>Macrophotography of <italic><tp:taxon-name><tp:taxon-name-part taxon-name-part-type="genus">Proneotermes</tp:taxon-name-part> <tp:taxon-name-part taxon-name-part-type="species">macondianus</tp:taxon-name-part></tp:taxon-name></italic> sp. n. alive from National Park Tayrona. Santa Marta. Magdalena Colombia. Two soldiers (one partly hidden), some pseudergates (whitish, red arrow), two larva (yellow arrow), two eggs (green arrow), and some dry pellets.</p></caption><graphic xmlns:xlink="http://www.w3.org/1999/xlink" xlink:href="zookeys-623-043-g006.jpg" position="float" orientation="portrait" xlink:type="simple" id="oo_106021.jpg"/></fig><fig id="F7" position="anchor" orientation="portrait"><label>Figure S2.</label><caption><p>Dry pellets of <italic><tp:taxon-name><tp:taxon-name-part taxon-name-part-type="genus">Proneotermes</tp:taxon-name-part> <tp:taxon-name-part taxon-name-part-type="species">macondianus</tp:taxon-name-part></tp:taxon-name></italic> sp. n. Scale bar 1 mm.</p></caption><graphic xmlns:xlink="http://www.w3.org/1999/xlink" xlink:href="zookeys-623-043-g007.jpg" position="float" orientation="portrait" xlink:type="simple" id="oo_106024.jpg"/></fig><table-wrap id="T8" position="anchor" orientation="portrait"><label>Table S1.</label><caption><p>Size of pellet of <italic><tp:taxon-name><tp:taxon-name-part taxon-name-part-type="genus">Proneotermes</tp:taxon-name-part> <tp:taxon-name-part taxon-name-part-type="species">macondianus</tp:taxon-name-part></tp:taxon-name></italic> sp. n.</p></caption><table id="TID0E5SBI" rules="all"><tbody><tr><th rowspan="1" colspan="1">Pellet</th><th rowspan="1" colspan="1">Length (mm)</th></tr><tr><td rowspan="1" colspan="1">1</td><td rowspan="1" colspan="1">0.92</td></tr><tr><td rowspan="1" colspan="1">2</td><td rowspan="1" colspan="1">0.86</td></tr><tr><td rowspan="1" colspan="1">3</td><td rowspan="1" colspan="1">0.92</td></tr><tr><td rowspan="1" colspan="1">4</td><td rowspan="1" colspan="1">0.91</td></tr><tr><td rowspan="1" colspan="1">5</td><td rowspan="1" colspan="1">0.96</td></tr><tr><td rowspan="1" colspan="1">6</td><td rowspan="1" colspan="1">0.96</td></tr><tr><td rowspan="1" colspan="1">7</td><td rowspan="1" colspan="1">0.91</td></tr><tr><td rowspan="1" colspan="1">8</td><td rowspan="1" colspan="1">0.97</td></tr><tr><td rowspan="1" colspan="1">9</td><td rowspan="1" colspan="1">0.95</td></tr><tr><td rowspan="1" colspan="1">10</td><td rowspan="1" colspan="1">0.87</td></tr><tr><td rowspan="1" colspan="1">11</td><td rowspan="1" colspan="1">0.9</td></tr><tr><td rowspan="1" colspan="1">
              <bold>Mean</bold>
            </td><td rowspan="1" colspan="1">
              <bold>0.92</bold>
            </td></tr><tr><td rowspan="1" colspan="1">
              <bold>SD</bold>
            </td><td rowspan="1" colspan="1">
              <bold>0.04</bold>
            </td></tr></tbody></table></table-wrap></tp:treatment-sec><ref-list><ref id="B13"><mixed-citation xmlns:xlink="http://www.w3.org/1999/xlink" xlink:type="simple">
          <person-group><name name-style="western"><surname>Krishna</surname><given-names>K</given-names></name><name name-style="western"><surname>Grimaldi</surname><given-names>D</given-names></name><name name-style="western"><surname>Krishna</surname><given-names>V</given-names></name><name name-style="western"><surname>Engel</surname><given-names>M</given-names></name></person-group> (<year>2013</year>) <article-title>Treatise on the <tp:taxon-name><tp:taxon-name-part taxon-name-part-type="order">Isoptera</tp:taxon-name-part></tp:taxon-name> of the world.</article-title> <source>Bulletin of the American Museum of Natural History</source> <volume>377</volume>: <fpage>1</fpage>–<lpage>2704</lpage>. doi: <ext-link xlink:type="simple" ext-link-type="doi" xlink:href="10.1206/377.1">10.1206/377.1</ext-link></mixed-citation></ref></ref-list></tp:taxon-treatment>
