# Supplementary material for: Proneotermes macondianus, a new drywood termite from Colombia and expanded distribution of Proneotermes in the Neotropics (Isoptera, Kalotermitidae)
Source: Zookeys. 2016 Oct 11;(623):43–60. doi: 10.3897/zookeys.623.9677 (PMC5096395; doi:10.3897/zookeys.623.9677)
Supplement: XML Treatment for Proneotermes latifrons [file zookeys.623.9677-treatment2.xml]

<!DOCTYPE tp:taxon-treatment
  PUBLIC "-//TaxonX//DTD Taxonomic Treatment Publishing DTD v0 20100105//EN" "tax-treatment-NSO.dtd">
<tp:taxon-treatment xmlns:tp="http://www.plazi.org/taxpub"><tp:treatment-meta><kwd-group><label>Taxon classification</label><kwd><named-content content-type="kingdom">Animalia</named-content></kwd><kwd><named-content content-type="order">Isoptera</named-content></kwd><kwd><named-content content-type="family">Kalotermitidae</named-content></kwd></kwd-group><mixed-citation publication-type="journal"><person-group><name><surname>Casalla</surname><given-names>Robin</given-names></name><name><surname>Scheffrahn</surname><given-names>Rudolf H.</given-names></name><name><surname>Korb</surname><given-names>Judith</given-names></name></person-group><article-title><italic><tp:taxon-name><tp:taxon-name-part taxon-name-part-type="genus">Proneotermes</tp:taxon-name-part> <tp:taxon-name-part taxon-name-part-type="species">macondianus</tp:taxon-name-part></tp:taxon-name></italic>, a new drywood termite from Colombia and expanded distribution of <italic><tp:taxon-name><tp:taxon-name-part taxon-name-part-type="genus">Proneotermes</tp:taxon-name-part></tp:taxon-name></italic> in the Neotropics (<tp:taxon-name><tp:taxon-name-part taxon-name-part-type="order">Isoptera</tp:taxon-name-part></tp:taxon-name>, <tp:taxon-name><tp:taxon-name-part taxon-name-part-type="family">Kalotermitidae</tp:taxon-name-part></tp:taxon-name>)</article-title><source>Zookeys</source><day>11</day><month>10</month><year>2016</year><volume>2016</volume><issue>623</issue><fpage>43</fpage><lpage>60</lpage><pub-id pub-id-type="doi">10.3897/zookeys.623.9677</pub-id></mixed-citation></tp:treatment-meta><tp:nomenclature><tp:taxon-name>
              <tp:taxon-name-part taxon-name-part-type="genus">Proneotermes</tp:taxon-name-part>
              <tp:taxon-name-part taxon-name-part-type="species">latifrons</tp:taxon-name-part>
            </tp:taxon-name><tp:taxon-authority>(Silvestri, 1901)</tp:taxon-authority></tp:nomenclature><tp:treatment-sec sec-type="material" id="SECID0ESNAI"><title>Material examined.</title><p>
              <bold>Venezuela</bold>: Bolivar State, El Pauji: <named-content xmlns:xlink="http://www.w3.org/1999/xlink" content-type="dwc:verbatimCoordinates" xlink:type="simple"><named-content content-type="geo-json" specific-use="{&#34;type&#34;:&#34;Point&#34;,&#34;coordinates&#34;:[-61.594700,4.467500]}" id="NCID0E4NAI" xlink:type="simple">4.4675°N, 61.5947°W</named-content></named-content>, 600m, 25.VII.2003, J Perozo, University of Florida no. SA336: 2 soldiers and pseudergates. Falcon State, La Chapa: <named-content xmlns:xlink="http://www.w3.org/1999/xlink" content-type="dwc:verbatimCoordinates" xlink:type="simple"><named-content content-type="geo-json" specific-use="{&#34;type&#34;:&#34;Point&#34;,&#34;coordinates&#34;:[-69.602200,11.265700]}" id="NCID0EFOAI" xlink:type="simple">11.2657°N, 69.6022°W</named-content></named-content>, 703m, 27.V.2008, Scheffrahn et al., VZ833, 2 soldiers, pseudergates. Lara State, Copeyal: <named-content xmlns:xlink="http://www.w3.org/1999/xlink" content-type="dwc:verbatimCoordinates" xlink:type="simple"><named-content content-type="geo-json" specific-use="{&#34;type&#34;:&#34;Point&#34;,&#34;coordinates&#34;:[-69.440200,10.440900]}" id="NCID0ENOAI" xlink:type="simple">10.4409°N, 69.4402°W</named-content></named-content>, 590m, 28.V.2008, Scheffrahn et al., VZ1014, 10 soldiers, pseudergates. Yaracuy State, Licua: <named-content xmlns:xlink="http://www.w3.org/1999/xlink" content-type="dwc:verbatimCoordinates" xlink:type="simple"><named-content content-type="geo-json" specific-use="{&#34;type&#34;:&#34;Point&#34;,&#34;coordinates&#34;:[-69.134400,10.337700]}" id="NCID0EVOAI" xlink:type="simple">10.3377°N, 69.1344°W</named-content></named-content>, 650m, 30.V.2008, Scheffrahn et al., VZ1180-11183, 4 colonies, many soldiers, pseudergates.</p></tp:treatment-sec><tp:treatment-sec sec-type="description" id="SECID0E1OAI"><title>Soldier</title><p>(Fig. <xref ref-type="fig" rid="F4">4D–F</xref>, Table <xref ref-type="table" rid="T6">6</xref>). Head in dorsal view with frons dark glossy until faint bridge, grading from ferruginous orange to orange-yellow toward vertex. Postclypeus whitish at borders. Mandibles black anteriorly and reddish brown at hump. Head in lateral view with dark ferruginous orange, then turns orange to genal region. Head in ventral view with postmentum chestnut-dark brown and whitish at anterior border and genal margin pale orange. Eye spots distinct, unpigmented. Pronotum hyaline with sclerotized borders. First three antennal segments darker.</p><table-wrap id="T6" position="float" orientation="portrait"><label>Table 6.</label><caption><p>Morphometrical measurements for soldiers of <italic><tp:taxon-name><tp:taxon-name-part taxon-name-part-type="genus">Proneotermes</tp:taxon-name-part> <tp:taxon-name-part taxon-name-part-type="species">latifrons</tp:taxon-name-part></tp:taxon-name></italic>.</p></caption><table id="TID0EO5AI" rules="all"><tbody><tr><th rowspan="1" colspan="1">No.</th><th rowspan="1" colspan="1">Measurements in mm (n = 11).</th><th rowspan="1" colspan="1">Mean</th><th rowspan="1" colspan="1">SD</th><th rowspan="1" colspan="1">Range</th></tr><tr><td rowspan="1" colspan="1">1</td><td rowspan="1" colspan="1">Head length to tip of mandibles</td><td rowspan="1" colspan="1">2.96</td><td rowspan="1" colspan="1">0.19</td><td rowspan="1" colspan="1">2.65–3.35</td></tr><tr><td rowspan="1" colspan="1">2</td><td rowspan="1" colspan="1">Head length to frontal horns</td><td rowspan="1" colspan="1">1.82</td><td rowspan="1" colspan="1">0.31</td><td rowspan="1" colspan="1">1.10–2.25</td></tr><tr><td rowspan="1" colspan="1">3</td><td rowspan="1" colspan="1">Frontal flange width</td><td rowspan="1" colspan="1">1.06</td><td rowspan="1" colspan="1">0.12</td><td rowspan="1" colspan="1">0.90–1.25</td></tr><tr><td rowspan="1" colspan="1">4</td><td rowspan="1" colspan="1">Genal horns, outside span</td><td rowspan="1" colspan="1">1.33</td><td rowspan="1" colspan="1">0.12</td><td rowspan="1" colspan="1">1.20–1.55</td></tr><tr><td rowspan="1" colspan="1">5</td><td rowspan="1" colspan="1">Head width max.</td><td rowspan="1" colspan="1">1.46</td><td rowspan="1" colspan="1">0.12</td><td rowspan="1" colspan="1">1.15–1.60</td></tr><tr><td rowspan="1" colspan="1">6</td><td rowspan="1" colspan="1">Head height excluding postmentum</td><td rowspan="1" colspan="1">1.17</td><td rowspan="1" colspan="1">0.14</td><td rowspan="1" colspan="1">1.00–1.50</td></tr><tr><td rowspan="1" colspan="1">7</td><td rowspan="1" colspan="1">Pronotum max. width</td><td rowspan="1" colspan="1">1.49</td><td rowspan="1" colspan="1">0.12</td><td rowspan="1" colspan="1">1.20–1.65</td></tr><tr><td rowspan="1" colspan="1">8</td><td rowspan="1" colspan="1">Pronotum max. length</td><td rowspan="1" colspan="1">0.82</td><td rowspan="1" colspan="1">0.09</td><td rowspan="1" colspan="1">0.70–0.95</td></tr><tr><td rowspan="1" colspan="1">9</td><td rowspan="1" colspan="1">Left mandible length, tip to ventral condyle</td><td rowspan="1" colspan="1">1.06</td><td rowspan="1" colspan="1">0.03</td><td rowspan="1" colspan="1">1.00–1.10</td></tr><tr><td rowspan="1" colspan="1">10</td><td rowspan="1" colspan="1">Total length</td><td rowspan="1" colspan="1">7.38</td><td rowspan="1" colspan="1">0.61</td><td rowspan="1" colspan="1">6.80–8.80</td></tr><tr><td rowspan="1" colspan="1">11</td><td rowspan="1" colspan="1">No. antennal articulations</td><td rowspan="1" colspan="1">11</td><td rowspan="1" colspan="1">0.7</td><td rowspan="1" colspan="1">10–12</td></tr></tbody></table></table-wrap><p>Head subsquare with sides slightly convergent, posteriorly and rounded to vertex. Frontal area wide and long, occupies ca 2/5 of head length to postclypeus; narrowly depressed <!--PageBreak-->in center, and laterally view with faintly convex and few undulations, sloping angle ca. 50° near to postclypeus. Labrum short and sub-squared. Antennal socket protruded with third antennal segment longer and sclerotized, formula 2&lt;3&gt;4=5=6 and 11 articulations. Postmentum very broad in front. Pronotum as broad as head with anterior emarginated. Mandibles strong and curved inward ca. 45-50°. Measurements are reported in Table <xref ref-type="table" rid="T6">6</xref>.</p></tp:treatment-sec><tp:treatment-sec sec-type="comparisons" id="SECID0EHWAI"><title>Comparisons.</title><p>Soldiers of <italic><tp:taxon-name><tp:taxon-name-part taxon-name-part-type="genus">Proneotermes</tp:taxon-name-part> <tp:taxon-name-part taxon-name-part-type="species">latifrons</tp:taxon-name-part></tp:taxon-name></italic> are separated from congeners in having a wide and darker convex frons with narrow undulations dorso-laterally. Postclypeus whitish at border, labrum wider than long and darker postmentum. <italic><tp:taxon-name><tp:taxon-name-part taxon-name-part-type="genus">Proneotermes</tp:taxon-name-part> <tp:taxon-name-part taxon-name-part-type="species">latifrons</tp:taxon-name-part></tp:taxon-name></italic> is distributed in Venezuela, while <italic><tp:taxon-name><tp:taxon-name-part taxon-name-part-type="genus">Proneotermes</tp:taxon-name-part> <tp:taxon-name-part taxon-name-part-type="species">perezi</tp:taxon-name-part></tp:taxon-name></italic> is widely distributed in Central America, from Guatemala to Panama (Fig. <xref ref-type="fig" rid="F1">1</xref>).</p></tp:treatment-sec><tp:treatment-sec><!--Section generated to contain objects referenced in tp:taxon-treatment.--><fig id="F4" position="float" orientation="portrait"><label>Figure 4.</label><caption><p>Soldier heads of <italic><tp:taxon-name><tp:taxon-name-part taxon-name-part-type="genus">Proneotermes</tp:taxon-name-part> <tp:taxon-name-part taxon-name-part-type="species">macondianus</tp:taxon-name-part></tp:taxon-name></italic> sp. n. (<bold>A–C</bold>), <italic><tp:taxon-name><tp:taxon-name-part taxon-name-part-type="genus">Proneotermes</tp:taxon-name-part> <tp:taxon-name-part taxon-name-part-type="species">latifrons</tp:taxon-name-part></tp:taxon-name></italic> (<bold>D–F</bold>), <italic><tp:taxon-name><tp:taxon-name-part taxon-name-part-type="genus">Proneotermes</tp:taxon-name-part> <tp:taxon-name-part taxon-name-part-type="species">perezi</tp:taxon-name-part></tp:taxon-name></italic> (<bold>G–I</bold>). Head in dorsal (<bold>A, D, G</bold>), lateral (<bold>B, E, H</bold>) and ventral position (<bold>C, F, I</bold>). Arrow in 4C denote genal horn projected prominently in <italic><tp:taxon-name><tp:taxon-name-part taxon-name-part-type="genus">Proneotermes</tp:taxon-name-part> <tp:taxon-name-part taxon-name-part-type="species">macondianus</tp:taxon-name-part></tp:taxon-name></italic> sp. n. Scale bars: 1 mm.</p></caption><graphic xmlns:xlink="http://www.w3.org/1999/xlink" xlink:href="zookeys-623-043-g004.jpg" position="float" orientation="portrait" xlink:type="simple" id="oo_106017.jpg"/></fig><fig id="F1" position="float" orientation="portrait"><label>Figure 1.</label><caption><p>Sampling localities for <italic><tp:taxon-name><tp:taxon-name-part taxon-name-part-type="genus">Proneotermes</tp:taxon-name-part> <tp:taxon-name-part taxon-name-part-type="species">macondianus</tp:taxon-name-part></tp:taxon-name></italic> sp. n in Colombia and new records from University of Florida collection for <italic><tp:taxon-name><tp:taxon-name-part taxon-name-part-type="genus">Proneotermes</tp:taxon-name-part> <tp:taxon-name-part taxon-name-part-type="species">latifrons</tp:taxon-name-part></tp:taxon-name></italic> and <italic><tp:taxon-name><tp:taxon-name-part taxon-name-part-type="genus">Proneotermes</tp:taxon-name-part> <tp:taxon-name-part taxon-name-part-type="species">perezi</tp:taxon-name-part></tp:taxon-name></italic>.</p></caption><graphic xmlns:xlink="http://www.w3.org/1999/xlink" xlink:href="zookeys-623-043-g001.jpg" position="float" orientation="portrait" xlink:type="simple" id="oo_106013.jpg"/></fig></tp:treatment-sec></tp:taxon-treatment>
