# Supplementary material for: Proneotermes macondianus, a new drywood termite from Colombia and expanded distribution of Proneotermes in the Neotropics (Isoptera, Kalotermitidae)
Source: Zookeys. 2016 Oct 11;(623):43–60. doi: 10.3897/zookeys.623.9677 (PMC5096395; doi:10.3897/zookeys.623.9677)
Supplement: XML Treatment for Proneotermes [file zookeys.623.9677-treatment3.xml]

<!DOCTYPE tp:taxon-treatment
  PUBLIC "-//TaxonX//DTD Taxonomic Treatment Publishing DTD v0 20100105//EN" "tax-treatment-NSO.dtd">
<tp:taxon-treatment xmlns:tp="http://www.plazi.org/taxpub"><tp:treatment-meta><kwd-group><label>Taxon classification</label><kwd><named-content content-type="kingdom">Animalia</named-content></kwd><kwd><named-content content-type="order">Isoptera</named-content></kwd><kwd><named-content content-type="family">Kalotermitidae</named-content></kwd></kwd-group><mixed-citation publication-type="journal"><person-group><name><surname>Casalla</surname><given-names>Robin</given-names></name><name><surname>Scheffrahn</surname><given-names>Rudolf H.</given-names></name><name><surname>Korb</surname><given-names>Judith</given-names></name></person-group><article-title><italic><tp:taxon-name><tp:taxon-name-part taxon-name-part-type="genus">Proneotermes</tp:taxon-name-part> <tp:taxon-name-part taxon-name-part-type="species">macondianus</tp:taxon-name-part></tp:taxon-name></italic>, a new drywood termite from Colombia and expanded distribution of <italic><tp:taxon-name><tp:taxon-name-part taxon-name-part-type="genus">Proneotermes</tp:taxon-name-part></tp:taxon-name></italic> in the Neotropics (<tp:taxon-name><tp:taxon-name-part taxon-name-part-type="order">Isoptera</tp:taxon-name-part></tp:taxon-name>, <tp:taxon-name><tp:taxon-name-part taxon-name-part-type="family">Kalotermitidae</tp:taxon-name-part></tp:taxon-name>)</article-title><source>Zookeys</source><day>11</day><month>10</month><year>2016</year><volume>2016</volume><issue>623</issue><fpage>43</fpage><lpage>60</lpage><pub-id pub-id-type="doi">10.3897/zookeys.623.9677</pub-id></mixed-citation></tp:treatment-meta><tp:nomenclature><label>Genus</label><tp:taxon-name>
              <tp:taxon-name-part taxon-name-part-type="genus">Proneotermes</tp:taxon-name-part>
            </tp:taxon-name><tp:taxon-authority>Holmgren, 1911</tp:taxon-authority></tp:nomenclature><tp:treatment-sec sec-type="redescription" id="SECID0EGDBI"><title>Redescription.</title><p>Soldiers with head robust, dark coloration in frons, nearly black, grading from ferruginous orange to orange-yellow toward vertex. Frons sloping between 43–50° to postclypeus, without a ridge and vestigial rugosity. Mandibles bended upwards, with a strong dentition and left mandible bigger than right. Mandibular humps pronounced. Eyes spot unpigmented. Third antennal article larger than second and fourth and sclerotized. Pronotum almost as broad as head width. Femur tick, short and strong. Tibal spurs 3:3:3.</p><p>Based on our measurements and morphological description, we developed an identification key for the three <italic><tp:taxon-name><tp:taxon-name-part taxon-name-part-type="genus">Proneotermes</tp:taxon-name-part></tp:taxon-name></italic> species</p></tp:treatment-sec></tp:taxon-treatment>
